# Supplementary material for: Effect of ethanol supplementation on the transcriptional landscape of bionanocellulose producer Komagataeibacter xylinus E25
Source: Appl Microbiol Biotechnol. 2019 Jun 6;103(16):6673–88. doi: 10.1007/s00253-019-09904-x (PMC6667682; doi:10.1007/s00253-019-09904-x)
Supplement: Supplementary file 2 — (XLSX 1105 kb) [file 253_2019_9904_MOESM2_ESM.xlsx]

## Sheet: Sheet1
Applied Microbiology and Biotechnology Effect of ethanol supplementation on the transcriptional landscape of bionanocellulose producer Komagataeibacter xylinus E25 Małgorzata Ryngajłło, Paulina Jacek, Izabela Cielecka, Halina Kalinowska, Stanisław Bielecki Institute of Technical Biochemistry, Lodz University of Technology, B. Stefanowskiego 4/10, 90-924 Lodz, Poland Email: malgorzata.ryngajllo@p.…

## Sheet: Table S2
Table S2. Results of DGE analysis with annotation.
Gene ID	Gene	Description	NCBI annotation	RAST category	RAST subcategory	RAST subsystem	FPKM (SH) S1	FPKM (SH) S2	FPKM (SH) S3	FPKM (SH+EtOH) S4	FPKM (SH+EtOH) S5	FPKM (SH+EtOH) S6	mean FPKM (SH)	mean FPKM (SH+EtOH)	DESeq2 baseMean	DESeq2 log2FoldChange	DESeq2 lfcSE	DESeq2 stat	DESeq2 pvalue	DESeq2 padj
Central carbon metabolism
Ethanol metabolism
H845_RS00795	adhS	Alcohol dehydrogenase 15 kDa subunit precursor	alcohol dehydrogenase	NA	NA	NA	4088.52	3682.15	3514.58	5218.71	4674.09	6014.94	3761.75	5302.58	404.77	0.492956	0.137181	3.59348	0.000326296	0.00326886
H845_RS02955	adhB1	Alcohol dehydrogenase cytochrome c subunit	alcohol dehydrogenase	Carbohydrates	Monosaccharides	D-gluconate and ketogluconates metabolism	2882.69	2689.63	2636.06	7654.64	6790.86	7319	2736.12	7254.83	1409.83	1.40588	0.103709	13.556	7.2962e-42	5.3846e-39
H845_RS02960	adhA1	PQQ-dependent alcohol dehydrogenase	PQQ-dependent dehydrogenase%2C methanol/ethanol family	NA	NA	NA	3187.51	2883.29	2867.41	10987.4	9036.01	9621.76	2979.4	9881.74	2833.3	1.72909	0.107558	16.0758	3.76961e-58	4.17295e-55
H845_RS05455	adhA2	PQQ-dependent alcohol dehydrogenase	PQQ-dependent dehydrogenase%2C methanol/ethanol family	NA	NA	NA	2.33679	18.3642	18.2147	23.4498	46.9942	4.30766	12.9719	24.9172	8.13263	0.976296	0.770519	1.26706	0.205133	0.479076
H845_RS06205	adhB2	Alcohol dehydrogenase	alcohol dehydrogenase	NA	NA	NA	11.865	0	0	0	18.3547	0	3.955	6.11824	0.425833	0.481275	2.75859	0.174464	0.861501	NA
H845_RS09060	adh	Zinc-dependent alcohol dehydrogenase; (NAD(+))	zinc-dependent alcohol dehydrogenase	Cofactors, Vitamins, Prosthetic Groups, Pigments;Fatty Acids, Lipids, and Isoprenoids;Carbohydrates	Folate and pterines;Phospholipids;Fermentation	5-FCL-like protein;Glycerolipid and Glycerophospholipid Metabolism in Bacteria;Fermentations: Mixed acid	2295.27	2138.24	2022.94	2269.01	2440.17	2948.28	2152.15	2552.48	483.199	0.245654	0.132766	1.85028	0.0642733	0.22028
H845_RS11145	adhB3	Alcohol dehydrogenase	alcohol dehydrogenase	Carbohydrates	Monosaccharides	D-gluconate and ketogluconates metabolism	18.5963	12.5266	8.28305	3.73229	11.5072	17.1403	13.1353	10.7933	3.22698	-0.278593	0.986629	-0.282369	0.777661	NA
H845_RS13795	adhT	Alcohol dehydrogenase (EC 1.1.1.1); (NAD(+))	alcohol dehydrogenase	Cofactors, Vitamins, Prosthetic Groups, Pigments;Fatty Acids, Lipids, and Isoprenoids;Carbohydrates	Folate and pterines;Phospholipids;Fermentation	5-FCL-like protein;Glycerolipid and Glycerophospholipid Metabolism in Bacteria;Fermentations: Mixed acid	1239.3	931.385	832.56	770.848	946.691	977.06	1001.08	898.2	186.023	-0.157065	0.179096	-0.876986	0.380494	0.664856
H845_RS08255	aldH	Aldehyde dehydrogenase; Membrane-bound aldehyde dehydrogenase; Molybdopterin-binding domain of aldehyde dehydrogenase	aldehyde dehydrogenase	Metabolism of Aromatic Compounds	Metabolism of central aromatic intermediates	N-heterocyclic aromatic compound degradation	139.314	100.197	164.826	613.817	558.989	619.961	134.779	597.589	168.753	2.14599	0.189396	11.3307	9.24288e-30	2.04637e-27
H845_RS08260	aldG	(2Fe-2S)-binding protein; Isoquinoline 1-oxidoreductase subunit alpha;	(2Fe-2S)-binding protein	Metabolism of Aromatic Compounds	Metabolism of central aromatic intermediates	N-heterocyclic aromatic compound degradation	117.298	119.716	166.238	535.04	635.097	697.827	134.417	622.655	35.6103	2.21791	0.358133	6.19299	5.90343e-10	1.92209e-08
H845_RS08265	aldF	aldehyde dehydrogenase; Nicotinate dehydrogenase subunit B; Putative diheme cytochrome c-553	aldehyde dehydrogenase	Respiration	Respiration - no subcategory	Soluble cytochromes and functionally related electron carriers	133.113	145.173	135.52	610.646	576.579	645.002	137.935	610.742	98.737	2.14675	0.222418	9.65188	4.82607e-22	6.28525e-20
H845_RS06050	aldB	Aldehyde dehydrogenase B; NADP-dep.		Fatty Acids, Lipids, and Isoprenoids;Carbohydrates;Carbohydrates;Carbohydrates	Phospholipids;Central carbohydrate metabolism;Central carbohydrate metabolism;Central carbohydrate metabolism	Glycerolipid and Glycerophospholipid Metabolism in Bacteria;Methylglyoxal Metabolism;Methylglyoxal Metabolism;Pyruvate metabolism II: acetyl-CoA, acetogenesis from pyruvate	13.3717	22.5181	14.8898	265.015	180.998	258.819	16.9265	234.944	37.791	3.79975	0.468223	8.11525	4.84799e-16	3.15689e-14
H845_RS05610	ald	Aldehyde dehydrogenase (NAD(+))	aldehyde dehydrogenase family protein	Fatty Acids, Lipids, and Isoprenoids;Carbohydrates;Carbohydrates;Carbohydrates	Phospholipids;Central carbohydrate metabolism;Central carbohydrate metabolism;Central carbohydrate metabolism	Glycerolipid and Glycerophospholipid Metabolism in Bacteria;Methylglyoxal Metabolism;Methylglyoxal Metabolism;Pyruvate metabolism II: acetyl-CoA, acetogenesis from pyruvate	96.3779	60.1118	63.597	71.641	85.5906	85.5417	73.3622	80.9244	21.6796	0.137612	0.390575	0.352332	0.724589	0.884854
Acetate metabolism
H845_RS00005	ackA	Acetate kinase	acetate kinase	Carbohydrates;Carbohydrates;Carbohydrates	Central carbohydrate metabolism;Fermentation;Fermentation	Pyruvate metabolism II: acetyl-CoA, acetogenesis from pyruvate;Fermentations: Mixed acid;Fermentations: Lactate	1668.15	1755.74	1783.23	1661.43	1454.79	1645.16	1735.71	1587.13	399.643	-0.130489	0.125452	-1.04015	0.298271	0.588689
H845_RS02495	pta	Phosphate acetyltransferase		Carbohydrates;Carbohydrates;Carbohydrates	Central carbohydrate metabolism;Fermentation;Fermentation	Pyruvate metabolism II: acetyl-CoA, acetogenesis from pyruvate;Fermentations: Mixed acid;Fermentations: Lactate	47.6838	29.7408	5.89972	26.5838	32.7845	34.1836	27.7748	31.184	5.58158	0.154734	0.775198	0.199606	0.841789	NA
H845_RS06195	satP	Succinate-acetate/proton symporter SatP	hypothetical protein	NA	NA	NA	1480.36	909.03	1183.95	213.393	189.784	271.383	1191.11	224.853	86.8364	-2.41411	0.257152	-9.38788	6.12188e-21	6.77692e-19
H845_RS11265	actP	Acetate permease ActP (cation/acetate symporter)	sodium:solute symporter	Carbohydrates	Central carbohydrate metabolism	Pyruvate metabolism II: acetyl-CoA, acetogenesis from pyruvate	87.0886	45.1257	74.5969	57.1419	62.1798	95.7063	68.937	71.676	21.056	0.0491418	0.409855	0.119901	0.904562	0.962517
TCA cycle
H845_RS08730	aarA	citrate synthase	citrate (Si)-synthase	Carbohydrates	Central carbohydrate metabolism	TCA Cycle	3529.19	3385.51	3392.6	2823.09	2476.96	3191.9	3435.77	2830.65	807.771	-0.280874	0.119107	-2.35816	0.0183656	0.0926231
H845_RS14850	acnA	aconiate hydratase; aconitase	aconitate hydratase	Carbohydrates	Central carbohydrate metabolism	TCA Cycle	12898.9	12063.2	11563.8	10462.6	9884.18	12445.8	12175.3	10930.8	6177.1	-0.155715	0.10829	-1.43795	0.150447	0.403256
H845_RS03165	hicd	isocitrate dehydrogenase (NAD(+))		Carbohydrates	Central carbohydrate metabolism	TCA Cycle	8586.24	7731.51	7405.99	6245.34	5687.66	7927.55	7907.91	6620.18	1483.49	-0.257167	0.12865	-1.99896	0.0456128	0.174115
H845_RS01220	icd	isocitrate dehydrogenase	isocitrate dehydrogenase	Cofactors, Vitamins, Prosthetic Groups, Pigments;Carbohydrates	Folate and pterines;Central carbohydrate metabolism	5-FCL-like protein;TCA Cycle	1291.56	1133.98	1097.09	805.9	672.405	805.072	1174.21	761.126	234.494	-0.630185	0.151423	-4.16174	3.1583e-05	0.000442562
H845_RS14615	sucA	2-oxoglutarate dehydrogenase E1 subunit	2-oxoglutarate dehydrogenase subunit E1	Carbohydrates;Carbohydrates	Central carbohydrate metabolism;Central carbohydrate metabolism	Dehydrogenase complexes;TCA Cycle	4086.46	3502.96	3497.9	2789.08	2600.94	3419.97	3695.77	2936.66	1893.53	-0.332313	0.121936	-2.7253	0.00642434	0.038862
H845_RS14610	sucB	2-oxoglutarate dehydrogenase E2 component; Dihydrolipoyllysine-residue succinyltransferase component of 2-oxoglutarate dehydrogenase complex	dihydrolipoamide succinyltransferase	Carbohydrates;Carbohydrates	Central carbohydrate metabolism;Central carbohydrate metabolism	Dehydrogenase complexes;TCA Cycle	2501.11	2297.81	2082.08	1751.25	1738.62	2331.22	2293.67	1940.36	528.14	-0.242489	0.140318	-1.72814	0.0839624	0.268994
H845_RS04370	sucC	succinyl-CoA synthetase, beta subunit	succinate--CoA ligase subunit beta	Carbohydrates	Central carbohydrate metabolism	TCA Cycle	193.755	189.152	239.204	266.29	231.315	283.406	207.37	260.337	55.6949	0.326044	0.254034	1.28346	0.19933	0.473646
H845_RS04365	sucD	succinyl-CoA synthetase, alpha subunit	succinate--CoA ligase subunit alpha	Carbohydrates	Central carbohydrate metabolism	TCA Cycle	57.8979	117.001	77.3654	63.9107	134.349	165.43	84.0881	121.23	17.787	0.544216	0.464199	1.17238	0.241046	0.526307
H845_RS08710	aarC;cat1	succinate CoA transferase; acetyl-CoA hydrolase	acetyl-CoA hydrolase	NA	NA	NA	2061.09	1734.51	1757.46	1119.36	1053.37	1463.91	1851.02	1212.21	461.436	-0.612643	0.144794	-4.23115	2.32503e-05	0.00033866
H845_RS14665	sdhA	succinate dehydrogenase flavoprotein subunit	succinate dehydrogenase flavoprotein subunit	Respiration;Carbohydrates	Electron donating reactions;Central carbohydrate metabolism	Succinate dehydrogenase;TCA Cycle	3009.82	2511.58	2401.05	1693.53	1812.38	2265.09	2640.82	1923.67	820.748	-0.457712	0.134931	-3.3922	0.000693347	0.00631716
H845_RS14670	sdhB	succinate dehydrogenase iron-sulfur subunit	succinate dehydrogenase iron-sulfur subunit	Cofactors, Vitamins, Prosthetic Groups, Pigments;Respiration;Carbohydrates	Folate and pterines;Electron donating reactions;Central carbohydrate metabolism	5-FCL-like protein;Succinate dehydrogenase;TCA Cycle	7210.55	6631.18	6210.58	5175.83	4373.91	5824.91	6684.1	5124.88	917.56	-0.384804	0.125277	-3.07163	0.00212891	0.0159236
H845_RS14655	sdhC	putative succinate dehydrogenase cytochrome b556 subunit	succinate dehydrogenase%2C cytochrome b556 subunit	Respiration	Electron donating reactions	Succinate dehydrogenase	3626.88	2786.74	2792.68	2645.79	2755.59	3615.56	3068.77	3005.65	236.896	-0.0324009	0.168212	-0.192619	0.847257	0.940736
H845_RS14660	sdhD	succinate dehydrogenase, hydrophobic membrane anchor protein	succinate dehydrogenase%2C hydrophobic membrane anchor protein	Respiration	Electron donating reactions	Succinate dehydrogenase	1661.43	1037.71	1289.83	892.328	1095.04	1261.74	1329.65	1083.04	103.43	-0.297414	0.217574	-1.36695	0.17164	0.438811
H845_RS14280	fumA	fumarate hydratase class		Carbohydrates	Central carbohydrate metabolism	TCA Cycle	1562.52	1400.62	1290.46	874.514	948.416	1116.07	1417.87	979.666	393.276	-0.533866	0.138173	-3.86374	0.000111664	0.00132206
H845_RS00830	fumC	fumarate hydratase	class II fumarate hydratase	Carbohydrates	Central carbohydrate metabolism	TCA Cycle	173.694	156.001	201.15	87.1509	91.3573	70.4413	176.948	82.9832	37.5303	-1.08912	0.307534	-3.54147	0.000397898	0.00393279
H845_RS05935	maeA	NAD-dependent malic enzyme		Carbohydrates	Central carbohydrate metabolism	Pyruvate metabolism I: anaplerotic reactions, PEP	61.6401	56.0205	65.3697	88.3655	77.1922	83.868	61.0101	83.1419	24.6328	0.442903	0.362604	1.22145	0.221916	0.503743
H845_RS16330	maeA	NAD-dependent malic enzyme	NAD-dependent malic enzyme	Carbohydrates	Central carbohydrate metabolism	Pyruvate metabolism I: anaplerotic reactions, PEP	0	0	0	0	0	0	0	0	NA
H845_RS02500	mqo	malate:quinone oxidoreductase		Carbohydrates	Central carbohydrate metabolism	TCA Cycle	290.371	246.39	266.942	145.694	169.754	252.076	267.901	189.174	67.9	-0.50305	0.248292	-2.02604	0.0427609	0.167562
Pyruvate metabolism
H845_RS11235	pdc1	pyruvate decarboxylase	pyruvate decarboxylase	Carbohydrates	Central carbohydrate metabolism	Pyruvate metabolism II: acetyl-CoA, acetogenesis from pyruvate	91.5668	123.36	71.3738	165.397	181.785	188.487	95.4335	178.557	45.0251	0.906792	0.289611	3.13107	0.00174173	0.0134163
H845_RS12825	pdc2	pyruvate decarboxylase	pyruvate decarboxylase	Carbohydrates	Central carbohydrate metabolism	Pyruvate metabolism II: acetyl-CoA, acetogenesis from pyruvate	1073.52	1021.08	996.165	1164.06	1317.02	1591.39	1030.26	1357.49	401.623	0.398016	0.140124	2.84046	0.00450486	0.0295082
H845_RS06850	acs1	Acetyl-coenzyme A synthetase	acetyl-CoA synthetase	Carbohydrates	Central carbohydrate metabolism	Pyruvate metabolism II: acetyl-CoA, acetogenesis from pyruvate	261.721	263.221	242.862	136.79	181.349	246.255	255.935	188.131	40.8496	-0.441149	0.298811	-1.47635	0.139851	0.382258
H845_RS07745	acs2	Acetyl-coenzyme A synthetase	acetyl-CoA synthetase	Carbohydrates	Central carbohydrate metabolism	Pyruvate metabolism II: acetyl-CoA, acetogenesis from pyruvate	10.3048	14.4611	5.73734	2.58521	23.9117	14.2469	10.1677	13.5813	4.62386	0.44999	0.874437	0.514606	0.606829	NA
H845_RS10005	ppc	Phosphoenolpyruvate caroxylase	phosphoenolpyruvate carboxylase	Carbohydrates;Carbohydrates	Central carbohydrate metabolism;Fermentation	Pyruvate metabolism I: anaplerotic reactions, PEP;Fermentations: Mixed acid	131.543	139.588	116.379	101.263	108.715	107.956	129.17	105.978	65.4537	-0.284189	0.232238	-1.2237	0.221065	0.503538
H845_RS08725	sixA	Phosphoprotein phosphatase	phosphohistidine phosphatase	NA	NA	NA	54.9401	92.5199	91.7663	64.3212	84.9904	135.036	79.7421	94.7824	9.55995	0.258902	0.585812	0.441954	0.658523	0.856779
H845_RS09205	pdhA	Pyruvate dehydrogenase (acetyl-transferring) E1 component, alpha subunit; Acetoin:2,6-dichlorophenolindophenol oxidoreductase subunit alpha; Catalyzes the 2,6-dichlorophenolindophenol-dependent cleavage of acetoin into acetate and acetaldehyde, in vitro. The alpha subunit is probably the catalytic subunit of the enzyme.	pyruvate dehydrogenase (acetyl-transferring) E1 component subunit alpha	Carbohydrates;Carbohydrates	Central carbohydrate metabolism;Central carbohydrate metabolism	Pyruvate metabolism II: acetyl-CoA, acetogenesis from pyruvate;Dehydrogenase complexes	544.945	376.058	501.039	461.564	386.702	529.925	474.014	459.397	93.6449	-0.051891	0.216591	-0.23958	0.810656	0.926257
H845_RS09200	pdhB	Pyruvate dehydrogenase subunit beta	pyruvate dehydrogenase complex E1 component subunit beta	Carbohydrates;Carbohydrates	Central carbohydrate metabolism;Central carbohydrate metabolism	Pyruvate metabolism II: acetyl-CoA, acetogenesis from pyruvate;Dehydrogenase complexes	339.922	257.18	312.685	296.619	277.213	326.929	303.262	300.253	81.9284	-0.0189233	0.216384	-0.0874524	0.930312	0.976513
H845_RS09195	pdhC1	Dihydrolipoamide acetyltransferase component of pyruvate dehydrogenase	pyruvate dehydrogenase complex dihydrolipoamide acetyltransferase	Cofactors, Vitamins, Prosthetic Groups, Pigments;Carbohydrates;Carbohydrates	Folate and pterines;Central carbohydrate metabolism;Central carbohydrate metabolism	5-FCL-like protein;Pyruvate metabolism II: acetyl-CoA, acetogenesis from pyruvate;Dehydrogenase complexes	257.68	142.42	194.233	175.04	137.984	182.695	198.111	165.24	45.9723	-0.273272	0.291054	-0.938906	0.347779	0.63597
H845_RS09190	pdhD	Dihydrolipoamide dehydrogenase	dihydrolipoyl dehydrogenase	Carbohydrates;Carbohydrates	Central carbohydrate metabolism;Central carbohydrate metabolism	Pyruvate metabolism II: acetyl-CoA, acetogenesis from pyruvate;TCA Cycle	419.415	454.769	387.197	323.756	299.455	386.576	420.46	336.596	105.927	-0.323378	0.196274	-1.64759	0.0994369	0.302824
H845_RS14605	pdhC2	Dihydrolipoamide dehydrogenase	dihydrolipoyl dehydrogenase	Carbohydrates;Carbohydrates	Central carbohydrate metabolism;Central carbohydrate metabolism	Dehydrogenase complexes;TCA Cycle	3055.93	2736.18	2681.55	2262.08	2125.54	2955.89	2824.55	2447.83	910.367	-0.207497	0.133011	-1.55999	0.118761	0.343261
Lactate metabolism
H845_RS00585	dld1	D-lactate dehydrogenase; Quinone-dependent D-lactate dehydrogenase	D-lactate dehydrogenase	Respiration;Carbohydrates	Electron donating reactions;Organic acids	Respiratory dehydrogenases 1;Lactate utilization	11.6799	29.5037	9.75448	73.2551	79.0494	80.7406	16.9794	77.6817	16.2603	2.20794	0.523902	4.21441	2.50436e-05	0.000358131
H845_RS12830	dld2	D-lactate dehydrogenase	D-lactate dehydrogenase	Respiration;Carbohydrates	Electron donating reactions;Organic acids	Respiratory dehydrogenases 1;Lactate utilization	530.517	530.148	499.864	745.909	635.81	720.035	520.176	700.585	210.058	0.426738	0.151574	2.81538	0.00487192	0.0315392
H845_RS00580	lutA1	Lactate utilization protein A; Predicted L-lactate dehydrogenase	Fe-S oxidoreductase	Carbohydrates	Organic acids	Lactate utilization	40.762	30.5083	7.56496	115.897	110.35	112.711	26.2784	112.986	10.2819	2.08443	0.640205	3.25589	0.00113038	0.00943354
H845_RS13705	lutA2	Lactate utilization protein A; Predicted L-lactate dehydrogenase	Fe-S oxidoreductase	Carbohydrates	Organic acids	Lactate utilization	720.129	709.319	741.367	1104.43	961.625	1070.76	723.605	1045.6	130.621	0.528588	0.177563	2.9769	0.0029118	0.020401
H845_RS00575	lutB1	Lactate utilization protein B; Predicted L-lactate dehydrogenase	4Fe-4S ferredoxin	Carbohydrates	Organic acids	Lactate utilization	9.93023	18.5807	11.0576	86.3633	89.61	109.833	13.1895	95.2686	16.4347	2.86352	0.569941	5.02424	5.05432e-07	1.13033e-05
H845_RS13710	lutB2	Lactate utilization protein B; Predicted L-lactate dehydrogenase	4Fe-4S ferredoxin	Carbohydrates	Organic acids	Lactate utilization	711.849	550.187	609.437	879.465	752.583	903.392	623.824	845.147	205.975	0.433346	0.160864	2.69387	0.00706268	0.0416981
H845_RS00570	lutC	Lactate utilization protein C; Predicted L-lactate dehydrogenase	hypothetical protein	Carbohydrates	Organic acids	Lactate utilization	0	0	18.8554	25.4884	45.8407	78.0358	6.28513	49.7883	3.32194	3.02737	1.32065	2.29233	0.0218868	NA
Acetoin metabolism
H845_RS12840	budB	Acetolactate synthase, catabolic	acetolactate synthase AlsS	Carbohydrates;Carbohydrates	Organic acids;Fermentation	Alpha-acetolactate operon;Acetoin, butanediol metabolism	47.7966	46.9526	46.5701	11.991	25.4167	13.7669	47.1064	17.0582	10.7735	-1.43615	0.567765	-2.52949	0.0114228	0.0619858
H845_RS12845	alsD	Alpha-acetolactate decarboxylase	alpha-acetolactate decarboxylase	Carbohydrates;Carbohydrates	Organic acids;Fermentation	Alpha-acetolactate operon;Acetoin, butanediol metabolism	353.686	281.562	250.626	167.782	184.038	183.741	295.291	178.52	36.9563	-0.727621	0.305845	-2.37905	0.0173572	0.0885011
H845_RS09715	bdhA1	D-beta-hydroxybutyrate dehydrogenase	oxidoreductase	Fatty Acids, Lipids, and Isoprenoids	Fatty acids	Fatty Acid Biosynthesis FASII	281.873	222.954	107.003	180.001	198.203	171.234	203.943	183.146	30.3074	-0.159486	0.359385	-0.443774	0.657206	0.856779
H845_RS11735	bdhA2	D-beta-hydroxybutyrate dehydrogenase	hypothetical protein	NA	NA	NA	76.0513	85.381	71.657	64.5764	126.699	102.449	77.6964	97.908	15.056	0.348347	0.469051	0.742664	0.457685	0.735992
H845_RS05420	budC	Diacetyl reductase [(S)-acetoin forming]; 2,3-butanediol dehydrogenase, S-alcohol forming, (S)-acetoin-specific	diacetyl reductase	Carbohydrates	Fermentation	Acetoin, butanediol metabolism	732.253	523.805	548.402	104.045	90.2205	77.6456	601.486	90.637	53.572	-2.73759	0.31245	-8.76167	1.92372e-18	1.70365e-16
H845_RS03880	acoR	Acetoin catabolism regulatory protein	Fis family transcriptional regulator	NA	NA	NA	42.1207	41.3769	17.5885	5.28352	12.2174	9.7057	33.6954	9.06886	4.07392	-1.86934	0.951765	-1.96408	0.0495211	NA
H845_RS03885	acoA1	Acetoin dehydrogenase E1 component alpha-subunit (EC 1.2.4.-); Acetoin:2%2C6-dichlorophenolindophenol oxidoreductase subunit alpha	ABC transporter substrate-binding protein	Carbohydrates;Carbohydrates	Central carbohydrate metabolism;Fermentation	Dehydrogenase complexes;Acetoin, butanediol metabolism	695.908	505.188	506.9	31.5042	64.7546	33.7589	569.332	43.3392	58.7306	-3.67818	0.354743	-10.3686	3.44626e-25	5.86925e-23
H845_RS03890	acoB	Acetoin dehydrogenase E1 component beta-subunit (EC 1.2.4.-)	alpha-ketoacid dehydrogenase subunit beta	Carbohydrates;Carbohydrates	Central carbohydrate metabolism;Fermentation	Dehydrogenase complexes;Acetoin, butanediol metabolism	795.75	363.965	448.516	49.2923	41.7931	63.3841	536.077	51.4899	59.9975	-3.39384	0.363574	-9.33467	1.01306e-20	1.06806e-18
H845_RS03895	acoC1	Dihydrolipoamide acetyltransferase component (E2) of acetoin dehydrogenase complex (EC 2.3.1.-)	acetoin dehydrogenase dihydrolipoyllysine-residue acetyltransferase subunit	Carbohydrates;Carbohydrates	Central carbohydrate metabolism;Fermentation	Dehydrogenase complexes;Acetoin, butanediol metabolism	990.556	729.798	654.915	57.6889	58.1474	48.9106	791.756	54.9156	96.0332	-3.85001	0.297562	-12.9385	2.72746e-38	1.50965e-35
H845_RS09205	acoA2	Acetoin dehydrogenase E1 component alpha-subunit (EC 1.2.4.-); Acetoin:2%2C6-dichlorophenolindophenol oxidoreductase subunit alpha	pyruvate dehydrogenase (acetyl-transferring) E1 component subunit alpha	Carbohydrates;Carbohydrates	Central carbohydrate metabolism;Central carbohydrate metabolism	Pyruvate metabolism II: acetyl-CoA, acetogenesis from pyruvate;Dehydrogenase complexes	544.945	376.058	501.039	461.564	386.702	529.925	474.014	459.397	93.6449	-0.051891	0.216591	-0.23958	0.810656	0.926257
H845_RS00770	acoC2	Dihydrolipoamide acetyltransferase component (E2) of acetoin dehydrogenase complex (EC 2.3.1.-)	lysophospholipase	Fatty Acids, Lipids, and Isoprenoids	Triacylglycerols	Triacylglycerol metabolism	9.03394	0	15.0894	18.1311	20.9628	20.8165	8.0411	19.9701	3.11044	1.30889	1.06484	1.22919	0.219001	NA
Respiratory chain
H845_RS05340	nuoN1	NADH-quinone oxidoreductase subunit N; frameshifted	NADH-quinone oxidoreductase	Respiration;Respiration	Electron donating reactions;Electron donating reactions	Respiratory Complex I;NADH ubiquinone oxidoreductase	20.8432	11.7001	23.2096	13.9441	32.2438	16.0094	18.5843	20.7324	5.67676	0.177265	0.750843	0.236088	0.813365	NA
H845_RS05345	nuoM1	NADH-quinone oxidoreductase subunit M; frameshifted	NADH-quinone oxidoreductase subunit M	NA	NA	NA	3.35178	0	7.46463	13.4541	28.518	3.08935	3.60547	15.0205	2.78727	2.07873	1.2673	1.64029	0.100945	NA
H845_RS05350	nuoL1	NADH-quinone oxidoreductase subunit L	NADH-quinone oxidoreductase subunit L	Respiration;Respiration	Electron donating reactions;Electron donating reactions	Respiratory Complex I;NADH ubiquinone oxidoreductase	5.13667	8.65023	0	2.57733	13.9059	2.36724	4.59563	6.2835	2.12461	0.490926	1.28851	0.381003	0.703201	NA
H845_RS05355	nuoK1	NADH-quinone oxidoreductase subunit K	NADH-quinone oxidoreductase subunit K	Respiration;Respiration	Electron donating reactions;Electron donating reactions	Respiratory Complex I;NADH ubiquinone oxidoreductase	0	0	0	0	0	0	0	0	NA
H845_RS05360	nuoJ1	NADH-quinone oxidoreductase subunit J	NADH dehydrogenase	Respiration;Respiration	Electron donating reactions;Electron donating reactions	Respiratory Complex I;NADH ubiquinone oxidoreductase	20.1776	22.6529	0	10.1241	7.80351	18.5977	14.2768	12.1751	1.31509	-0.248334	1.53677	-0.161594	0.871625	NA
H845_RS05365	nuoI1	NADH-quinone oxidoreductase subunit I	NADH-quinone oxidoreductase subunit I	NA	NA	NA	19.6673	22.08	0	29.6042	22.8184	0	13.9157	17.4742	1.60108	0.318621	1.46277	0.217819	0.82757	NA
H845_RS05370	nuoH1	NADH-quinone oxidoreductase subunit H	NADH-quinone oxidoreductase subunit H	Respiration;Respiration	Electron donating reactions;Electron donating reactions	Respiratory Complex I;NADH ubiquinone oxidoreductase	5.2982	35.689	23.5989	26.5838	24.5884	29.3002	21.5287	26.8241	4.57752	0.334816	0.846082	0.395725	0.692308	NA
H845_RS05375	nuoG1	NADH-quinone oxidoreductase subunit G	NADH-quinone oxidoreductase subunit G	Respiration;Respiration	Electron donating reactions;Electron donating reactions	Respiratory Complex I;NADH ubiquinone oxidoreductase	5.56049	4.16175	2.06393	5.57996	12.9028	1.70837	3.92872	6.73039	2.88447	0.793134	1.09215	0.726211	0.46771	NA
H845_RS05380	nuoF1	NADH-quinone oxidoreductase subunit F	NADH-quinone oxidoreductase subunit F	Respiration;Respiration	Electron donating reactions;Electron donating reactions	Respiratory Complex I;NADH ubiquinone oxidoreductase	0	4.3684	0	3.90468	9.029	3.5864	1.45613	5.50669	0.897542	1.89436	1.94234	0.975299	0.329412	NA
H845_RS05385	nuoE1	NADH-quinone oxidoreductase subunit E	NADH-quinone oxidoreductase subunit E	Respiration;Respiration	Electron donating reactions;Electron donating reactions	Respiratory Complex I;NADH ubiquinone oxidoreductase	0	0	0	10.3093	0	0	0	3.43644	NA
H845_RS05390	nuoC1	NADH-quinone oxidoreductase subunit C/D		Respiration;Respiration;Respiration;Respiration	Electron donating reactions;Electron donating reactions;Electron donating reactions;Electron donating reactions	Respiratory Complex I;Respiratory Complex I;NADH ubiquinone oxidoreductase;NADH ubiquinone oxidoreductase	2.86049	9.63421	0	14.3525	22.1254	5.27304	4.1649	13.917	3.17059	1.76685	1.13753	1.55323	0.120368	NA
H845_RS05395	nuoB1	NADH-quinone oxidoreductase subunit B	NADH-quinone oxidoreductase subunit B	Respiration;Respiration	Electron donating reactions;Electron donating reactions	Respiratory Complex I;NADH ubiquinone oxidoreductase	0	17.8445	8.84958	0	6.1471	0	8.89803	2.04903	0.690899	-1.78705	2.21675	-0.806157	0.420153	NA
H845_RS05400	nuoA1	NADH-quinone oxidoreductase subunit A	NADH-quinone oxidoreductase subunit A	Respiration;Respiration	Electron donating reactions;Electron donating reactions	Respiratory Complex I;NADH ubiquinone oxidoreductase	0	0	0	0	45.8868	10.936	0	18.9409	0.800702	3.04225	2.17245	1.40038	0.1614	NA
H845_RS09895	nuoA2	NADH-quinone oxidoreductase subunit A		Respiration;Respiration	Electron donating reactions;Electron donating reactions	Respiratory Complex I;NADH ubiquinone oxidoreductase	1201.48	1426.39	876.544	900.797	502.047	1031.03	1168.14	811.292	71.8921	-0.536288	0.270833	-1.98014	0.0476873	0.178043
H845_RS09890	nuoB2	NADH-quinone oxidoreductase subunit B	NADH dehydrogenase	Respiration;Respiration	Electron donating reactions;Electron donating reactions	Respiratory Complex I;NADH ubiquinone oxidoreductase	555.82	312.003	357.815	209.162	174.654	280.164	408.546	221.327	36.3777	-0.896697	0.331773	-2.70274	0.006877	0.0409292
H845_RS09885	nuoC2	NADH-quinone oxidoreductase subunit C	NADH-quinone oxidoreductase subunit C	Respiration;Respiration	Electron donating reactions;Electron donating reactions	Respiratory Complex I;NADH ubiquinone oxidoreductase	718.86	495.998	558.664	353.174	359.1	490.03	591.174	400.768	66.4431	-0.5659	0.247668	-2.28491	0.0223181	0.105524
H845_RS09880	nuoD2	NADH-quinone oxidoreductase subunit D		Respiration;Respiration	Electron donating reactions;Electron donating reactions	Respiratory Complex I;NADH ubiquinone oxidoreductase	410.149	419.836	420.894	266.32	239.488	378.036	416.96	294.614	88.7596	-0.504741	0.220023	-2.29404	0.0217881	0.103963
H845_RS09875	nuoE2	NADH-quinone oxidoreductase subunit E	NADH dehydrogenase	Respiration;Respiration	Electron donating reactions;Electron donating reactions	Respiratory Complex I;NADH ubiquinone oxidoreductase	427.03	331.233	363.118	225.95	168.153	214.688	373.794	202.93	37.2571	-0.89294	0.30712	-2.90746	0.00364372	0.024746
H845_RS09870	nuoF2	NADH-quinone oxidoreductase subunit F		Respiration;Respiration	Electron donating reactions;Electron donating reactions	Respiratory Complex I;NADH ubiquinone oxidoreductase	579.398	513.534	365.035	214.21	285.993	319.717	485.989	273.307	99.9113	-0.828578	0.224101	-3.69734	0.000217869	0.00230795
H845_RS09865	nuoG2	NADH-quinone oxidoreductase subunit G		Respiration;Respiration	Electron donating reactions;Electron donating reactions	Respiratory Complex I;NADH ubiquinone oxidoreductase	492.225	475.629	430.851	157.277	193.205	282.142	466.235	210.875	138.685	-1.14403	0.202005	-5.66339	1.48408e-08	4.15918e-07
H845_RS09860	nuoH2	NADH-quinone oxidoreductase subunit H	NADH-quinone oxidoreductase subunit H	Respiration;Respiration	Electron donating reactions;Electron donating reactions	Respiratory Complex I;NADH ubiquinone oxidoreductase	667.014	665.637	539.176	371.861	317.198	455.399	623.942	381.486	102.067	-0.715348	0.207428	-3.44865	0.000563387	0.00534727
H845_RS09855	nuoI2	NADH-quinone oxidoreductase subunit I	NADH-quinone oxidoreductase subunit I	Respiration;Respiration	Electron donating reactions;Electron donating reactions	Respiratory Complex I;NADH ubiquinone oxidoreductase	568.501	464.176	299.257	176.334	199.875	181.014	443.978	185.741	30.5573	-1.25765	0.354393	-3.54875	0.000387062	0.00385243
H845_RS09850	nuoJ2	NADH-quinone oxidoreductase subunit J	NADH:ubiquinone oxidoreductase subunit J	Respiration;Respiration	Electron donating reactions;Electron donating reactions	Respiratory Complex I;NADH ubiquinone oxidoreductase	613.852	454.551	436.305	163.83	202.044	264.838	501.569	210.237	54.6718	-1.25528	0.275313	-4.55946	5.12859e-06	8.66771e-05
H845_RS09845	nuoK2	NADH-quinone oxidoreductase subunit K	NADH-quinone oxidoreductase subunit K	Respiration;Respiration	Electron donating reactions;Electron donating reactions	Respiratory Complex I;NADH ubiquinone oxidoreductase	405.607	262.711	451.656	156.549	265.464	273.197	373.325	231.737	19.4538	-0.678839	0.422162	-1.60801	0.107834	0.323063
H845_RS09840	nuoL2	NADH-quinone oxidoreductase subunit L	NADH:ubiquinone oxidoreductase subunit L	Respiration;Respiration	Electron donating reactions;Electron donating reactions	Respiratory Complex I;NADH ubiquinone oxidoreductase	537.267	603.177	441.438	264.34	229.974	358.179	527.294	284.164	156.056	-0.895639	0.194052	-4.61545	3.92248e-06	7.06047e-05
H845_RS12145	nuoM2	NADH-quinone oxidoreductase subunit M	NADH-quinone oxidoreductase subunit M	Respiration;Respiration	Electron donating reactions;Electron donating reactions	Respiratory Complex I;NADH ubiquinone oxidoreductase	652.298	522.559	518.303	437.484	390.449	486.418	564.387	438.117	153.402	-0.37035	0.176114	-2.1029	0.0354742	0.149885
H845_RS09835	nuoN2	NADH-quinone oxidoreductase subunit N	NADH-quinone oxidoreductase subunit N	Respiration;Respiration	Electron donating reactions;Electron donating reactions	Respiratory Complex I;NADH ubiquinone oxidoreductase	478.846	398.214	430.518	217.125	233.202	307.313	435.859	252.547	97.3463	-0.789113	0.208953	-3.77651	0.000159041	0.00176943
H845_RS07540	cioA	Cyanide-insensitive oxidase (CIO)	cytochrome ubiquinol oxidase subunit I	Respiration;Respiration	Electron accepting reactions;Electron accepting reactions	Terminal cytochrome d ubiquinol oxidases;Terminal cytochrome oxidases	4116.9	4206.45	3850.35	5478.95	4424.83	5051.84	4057.9	4985.21	1286.85	0.2959	0.111483	2.65422	0.00794926	0.0457134
H845_RS07545	cioB	Cyanide-insensitive oxidase (CIO)	ubiquinol oxidase subunit II	Respiration;Respiration	Electron accepting reactions;Electron accepting reactions	Terminal cytochrome d ubiquinol oxidases;Terminal cytochrome oxidases	1922.69	1874.83	1865.08	1770.29	1759.3	2155.81	1887.53	1895.13	382.876	0.00501089	0.132099	0.0379327	0.969741	0.985318
H845_RS02980	cyaA	Cytochrome ba(3) ubiquinol oxidase subunit I (UOX)	cytochrome ubiquinol oxidase subunit I	Respiration;Respiration	Electron accepting reactions;Electron accepting reactions	Terminal cytochrome O ubiquinol oxidase;Terminal cytochrome oxidases	9085.41	10498.6	9284.63	16965.8	12620.3	14627.7	9622.89	14737.9	4822.75	0.614804	0.118487	5.18881	2.11643e-07	5.1492e-06
H845_RS02975	cyaB	Cytochrome ba(3) ubiquinol oxidase subunit II (UOX)	ubiquinol oxidase subunit II	Respiration;Respiration	Electron accepting reactions;Electron accepting reactions	Terminal cytochrome O ubiquinol oxidase;Terminal cytochrome oxidases	8333.38	9381.16	8837.31	18541.1	14146.4	16967	8850.62	16551.5	2245.99	0.902792	0.116323	7.76106	8.42234e-15	4.90712e-13
H845_RS02985	cyaC	Cytochrome ba(3) ubiquinol oxidase subunit III (UOX)	cytochrome o ubiquinol oxidase subunit III	Respiration;Respiration	Electron accepting reactions;Electron accepting reactions	Terminal cytochrome O ubiquinol oxidase;Terminal cytochrome oxidases	6205.51	6582.85	5544.74	11567.3	7651.38	10024.7	6111.04	9747.79	953.682	0.672253	0.142688	4.71133	2.46102e-06	4.61755e-05
H845_RS02990	cyaD	Cytochrome ba(3) ubiquinol oxidase subunit IV (UOX)	cytochrome o ubiquinol oxidase subunit IV	Respiration;Respiration	Electron accepting reactions;Electron accepting reactions	Terminal cytochrome O ubiquinol oxidase;Terminal cytochrome oxidases	4901.32	4402.08	4161.56	5871.44	5840.64	7369.27	4488.32	6360.45	355.267	0.501292	0.142342	3.52176	0.000428697	0.00419972
Glucose transport
H845_RS00590	oprB1	Porin B precursor	carbohydrate porin	NA	NA	NA	13.7257	3.85238	11.463	48.2081	66.3536	75.9061	9.68036	63.4893	10.6953	2.69925	0.686971	3.92921	8.5226e-05	0.0010721
H845_RS00975	oprB2	Porin B precursor	carbohydrate porin	NA	NA	NA	31.6697	28.4439	24.6857	41.3148	61.2399	40.8661	28.2664	47.8069	12.0483	0.765061	0.522975	1.4629	0.143494	0.388856
H845_RS01530	oprB3	Porin B precursor	carbohydrate porin	NA	NA	NA	160.894	95.4279	98.031	48.7417	58.7021	47.5667	118.118	51.6701	28.0531	-1.19256	0.365845	-3.25973	0.00111517	0.00938474
H845_RS05415	oprB4	Porin B precursor	carbohydrate porin	NA	NA	NA	55.8325	66.369	40.2285	16.4788	40.6452	18.1627	54.1434	25.0956	12.1014	-1.07793	0.542303	-1.98769	0.0468461	0.177294
H845_RS05915	oprB5	Porin B precursor	carbohydrate porin	NA	NA	NA	17.5503	26.2711	16.2857	23.4823	31.6746	35.0484	20.0357	30.0684	8.59166	0.594684	0.610346	0.974339	0.329888	0.624473
H845_RS06235	oprB6	Porin B precursor	carbohydrate porin	NA	NA	NA	67.265	43.1525	46.3678	93.215	86.7139	141.711	52.2618	107.213	24.9723	1.02565	0.38867	2.63887	0.0083182	0.0470325
H845_RS06785	oprB7	Porin B precursor	porin	NA	NA	NA	14.7147	8.2599	16.3853	22.1493	17.0723	0	13.1199	13.0739	3.57146	-0.00954669	0.99195	-0.00962416	0.992321	NA
H845_RS12800	oprB8	Porin B precursor	carbohydrate porin	NA	NA	NA	252.895	333.797	273.996	274.357	243.191	258.294	286.896	258.614	80.0628	-0.14986	0.217736	-0.688266	0.491285	0.757455
H845_RS17635	oprB9	Porin B precursor	carbohydrate porin	NA	NA	NA	19.6673	22.08	25.5502	29.6042	27.8892	24.1698	22.4325	27.2211	7.59792	0.281652	0.635119	0.443463	0.657431	NA
H845_RS17645	oprB10	Porin B precursor	carbohydrate porin	NA	NA	NA	3.90007	21.8926	21.7143	39.1372	36.1996	17.9735	15.8356	31.1034	6.0367	0.996439	0.771211	1.29204	0.196342	NA
H845_RS02475	galP1	Galactose-proton symporter	MFS transporter	NA	NA	NA	73.8652	39.4889	43.084	14.1188	27.2064	29.1779	52.146	23.501	10.7872	-1.14296	0.568316	-2.01114	0.0443109	0.170433
H845_RS09035	galP2	Galactose-proton symporter; frameshifted	MFS transporter	NA	NA	NA	243.417	192.903	191.331	154.464	213.198	204.562	209.217	190.742	56.0415	-0.13037	0.256696	-0.507879	0.611538	0.832685
H845_RS15210	galP3	Galactose-proton symporter	MFS transporter	NA	NA	NA	926.306	879.045	825.178	1276.81	1119.33	1121.19	876.843	1172.45	294.057	0.41672	0.137728	3.02567	0.00248079	0.0181041
Glucose oxidation and pentose phosphate pathway
H845_RS08270	gcd	quinoprotein glucose dehydrogenase		Respiration;Carbohydrates;Carbohydrates	Electron donating reactions;Central carbohydrate metabolism;Monosaccharides	Respiratory dehydrogenases 1;Entner-Doudoroff Pathway;D-gluconate and ketogluconates metabolism	230.712	230.499	216.837	161.426	173.54	189.237	226.016	174.734	94.966	-0.370641	0.198975	-1.86276	0.0624965	0.215559
H845_RS00835	gnl	Gluconolactonase	gluconolactonase	Carbohydrates	Central carbohydrate metabolism	Entner-Doudoroff Pathway	91.7481	56.1837	55.7261	71.1445	51.6113	73.033	67.886	65.2629	16.014	-0.0734349	0.45328	-0.162008	0.8713	0.945209
H845_RS08480	gntT1	High-affinity gluconate transporter		Carbohydrates	Monosaccharides	D-gluconate and ketogluconates metabolism	48.8901	29.555	67.004	45.2873	34.9068	27.7306	48.483	35.9749	11.2642	-0.437	0.541837	-0.806515	0.419946	0.701706
H845_RS13115	gntT2	High-affinity gluconate transporter		Carbohydrates	Monosaccharides	D-gluconate and ketogluconates metabolism	78.451	92.2691	74.8781	74.9768	75.1282	75.7518	81.8661	75.2856	21.0997	-0.119706	0.386461	-0.30975	0.756751	0.899524
H845_RS07825	gntK1	Thermoresistant gluconokinase	hypothetical protein	NA	NA	NA	0	0	0	22.2464	51.4415	0	0	24.5626	0.555738	2.50333	2.43603	1.02763	0.304125	NA
H845_RS14115	gntK2	Thermoresistant gluconokinase	carbohydrate kinase	Carbohydrates;Carbohydrates	Central carbohydrate metabolism;Monosaccharides	Entner-Doudoroff Pathway;D-gluconate and ketogluconates metabolism	320.484	257	285.495	257.285	254.971	337.589	287.66	283.282	31.2745	-0.026594	0.326598	-0.0814274	0.935102	0.976513
H845_RS09515	zwf1	Glucose-6-phosphate 1-dehydrogenase isoform 1	glucose-6-phosphate dehydrogenase	Carbohydrates;Carbohydrates	Central carbohydrate metabolism;Central carbohydrate metabolism	Entner-Doudoroff Pathway;Pentose phosphate pathway	873.11	754.309	938.056	304.605	353.496	364.651	855.158	340.917	175.9	-1.32422	0.169174	-7.82756	4.9744e-15	2.97657e-13
H845_RS11520	zwf2	Glucose-6-phosphate 1-dehydrogenase isoform 2	glucose-6-phosphate dehydrogenase	Carbohydrates;Carbohydrates	Central carbohydrate metabolism;Central carbohydrate metabolism	Entner-Doudoroff Pathway;Pentose phosphate pathway	16.4856	7.4032	7.3429	43.0126	45.9048	12.1559	10.4106	33.6911	6.70899	1.68075	0.784026	2.14375	0.032053	NA
H845_RS14140	zwf3	Glucose-6-phosphate 1-dehydrogenase isoform 3; frameshifted	glucose-6-phosphate dehydrogenase	NA	NA	NA	521.626	441.066	525.703	450.566	487.737	547.728	496.132	495.344	150.632	-0.00256601	0.172079	-0.0149118	0.988103	0.996656
H845_RS14645	zwf4	Glucose-6-phosphate 1-dehydrogenase isoform 4	glucose-6-phosphate dehydrogenase	Carbohydrates;Carbohydrates	Central carbohydrate metabolism;Central carbohydrate metabolism	Entner-Doudoroff Pathway;Pentose phosphate pathway	1691.46	1455.87	1403.39	1377.88	1257.01	1638.51	1516.91	1424.46	444.831	-0.092985	0.138041	-0.673606	0.500562	0.762988
H845_RS11510	pgl1	6-phosphogluconolactonase	6-phosphogluconolactonase	Carbohydrates;Carbohydrates	Central carbohydrate metabolism;Central carbohydrate metabolism	Entner-Doudoroff Pathway;Pentose phosphate pathway	94.3504	37.8303	82.5489	54.1033	93.8294	130.445	71.5766	92.7924	12.2332	0.372637	0.538968	0.69139	0.489321	0.756122
H845_RS14125	pgl2	6-phosphogluconolactonase	6-phosphogluconolactonase	Carbohydrates;Carbohydrates	Central carbohydrate metabolism;Central carbohydrate metabolism	Entner-Doudoroff Pathway;Pentose phosphate pathway	694.15	476.662	622.869	703.343	625.529	801.302	597.894	710.058	97.3449	0.242154	0.21082	1.14863	0.250708	0.538379
H845_RS11525	gndA	6-phosphogluconate dehydrogenase, NADP(+)-dependent, decarboxylating	6-phosphogluconate dehydrogenase	Carbohydrates;Carbohydrates	Central carbohydrate metabolism;Monosaccharides	Pentose phosphate pathway;D-gluconate and ketogluconates metabolism	10.0888	5.66322	0	10.1241	15.607	9.29887	5.25067	11.6767	1.68313	1.13715	1.40882	0.807169	0.419569	NA
H845_RS14145	gntZ	6-phosphogluconate dehydrogenase, NAD(+)-dependent, decarboxylating	6-phosphogluconate dehydrogenase	Carbohydrates;Carbohydrates	Central carbohydrate metabolism;Monosaccharides	Pentose phosphate pathway;D-gluconate and ketogluconates metabolism	2403.28	2652.67	2462.04	2406.62	2395.04	2784.05	2506	2528.57	499.1	0.0130233	0.122346	0.106446	0.915228	0.969529
H845_RS11505	rpiA1	Ribose-5-phosphate isomerase A	ribose 5-phosphate isomerase A	Carbohydrates;Carbohydrates	Central carbohydrate metabolism;Monosaccharides	Pentose phosphate pathway;D-ribose utilization	64.5254	16.098	71.8511	28.7783	22.1819	13.2163	50.8248	21.3922	5.05229	-1.25993	0.838285	-1.50298	0.132844	NA
H845_RS14120	rpiA2	Ribose-5-phosphate isomerase A	ribose 5-phosphate isomerase A	Carbohydrates;Carbohydrates	Central carbohydrate metabolism;Monosaccharides	Pentose phosphate pathway;D-ribose utilization	781.474	587.578	742.461	712.264	804.093	1044.09	703.838	853.481	108.95	0.276583	0.207564	1.33252	0.18269	0.452753
H845_RS01575	rpe	Ribulose-phosphate 3-epimerase	ribulose-phosphate 3-epimerase	Carbohydrates	Central carbohydrate metabolism	Pentose phosphate pathway	484.575	460.325	556.192	568.563	461.305	584.06	500.364	537.976	69.8601	0.10026	0.230801	0.434399	0.663999	0.856779
H845_RS01955	tkt1	Transketolase, frameshifted	transketolase	NA	NA	NA	482.378	338.472	464.162	215.726	287.945	345.539	428.338	283.07	136.109	-0.596163	0.203792	-2.92535	0.00344069	0.0237311
H845_RS03835	tkt3	Transketolase	transketolase	Carbohydrates	Central carbohydrate metabolism	Pentose phosphate pathway	28.8416	37.7764	24.087	45.8257	48.335	28.7986	30.235	40.9864	14.8631	0.444144	0.473122	0.938751	0.347859	0.63597
H845_RS12525	tkt4	Transketolase	transketolase	Carbohydrates	Central carbohydrate metabolism	Pentose phosphate pathway	3192.94	2869.89	2819.56	2079.4	1977.25	2572.57	2960.8	2209.74	1071.34	-0.422981	0.122379	-3.45632	0.000547614	0.00524856
H845_RS14155	tkt5	Transketolase	transketolase	Carbohydrates	Central carbohydrate metabolism	Pentose phosphate pathway	1383.28	1061.29	1097.95	878.986	882.982	1109.54	1180.84	957.169	448.089	-0.304704	0.144719	-2.10549	0.0352488	0.149218
H845_RS03840	tal1	Transaldolase	transaldolase	Carbohydrates;Carbohydrates	Central carbohydrate metabolism;Central carbohydrate metabolism	Glycolysis and Gluconeogenesis;Pentose phosphate pathway	39.3856	24.5652	24.3651	35.132	40.6188	20.1677	29.4386	31.9728	7.03868	0.118085	0.669926	0.176265	0.860086	NA
H845_RS14150	tal2	Transaldolase	transaldolase	Carbohydrates;Carbohydrates	Central carbohydrate metabolism;Central carbohydrate metabolism	Glycolysis and Gluconeogenesis;Pentose phosphate pathway	1847.48	2171.37	2167.47	1523.96	1359.25	1637.65	2062.11	1506.95	1012.58	-0.452854	0.11691	-3.87352	0.000107274	0.00128381
Glycolysis and gluconeogenesis
H845_RS03340	gk	glucokinase	glucokinase	Carbohydrates;Carbohydrates	Central carbohydrate metabolism;Central carbohydrate metabolism	Glycolysis and Gluconeogenesis;Entner-Doudoroff Pathway	1491.83	1229.78	1469.52	2109.48	1981	2288.5	1397.04	2126.33	338.799	0.603989	0.137352	4.39737	1.09569e-05	0.000174522
H845_RS03840	tal1	Transaldolase/ Glucose-6-phosphate isomerase	transaldolase	Carbohydrates;Carbohydrates	Central carbohydrate metabolism;Central carbohydrate metabolism	Glycolysis and Gluconeogenesis;Pentose phosphate pathway	39.3856	24.5652	24.3651	35.132	40.6188	20.1677	29.4386	31.9728	7.03868	0.118085	0.669926	0.176265	0.860086	NA
H845_RS14150	tal2	Transaldolase/ Glucose-6-phosphate isomerase	transaldolase	Carbohydrates;Carbohydrates	Central carbohydrate metabolism;Central carbohydrate metabolism	Glycolysis and Gluconeogenesis;Pentose phosphate pathway	1847.48	2171.37	2167.47	1523.96	1359.25	1637.65	2062.11	1506.95	1012.58	-0.452854	0.11691	-3.87352	0.000107274	0.00128381
H845_RS05995	glpX	Fructose-1,6-bisphosphatase	fructose-bisphosphatase class II	Carbohydrates	Central carbohydrate metabolism	Glycolysis and Gluconeogenesis	245.811	224.222	210.991	128.475	166.364	207.684	227.008	167.508	38.6404	-0.436459	0.301436	-1.44793	0.147636	0.398132
H845_RS06845	fda	Fructose-bisphosphate aldolase class 1	class I fructose-bisphosphate aldolase	Carbohydrates	Central carbohydrate metabolism	Glycolysis and Gluconeogenesis	2941.41	2966.96	3080.84	2691.59	2523.56	3308.38	2996.4	2841.18	519.619	-0.0775954	0.130018	-0.596803	0.550639	0.795766
H845_RS01950	gap	Glyceraldehyde-3-phosphate dehydrogenase	type I glyceraldehyde-3-phosphate dehydrogenase	Cofactors, Vitamins, Prosthetic Groups, Pigments;Stress Response;Carbohydrates;Carbohydrates	Pyridoxine;Oxidative stress;Central carbohydrate metabolism;Central carbohydrate metabolism	Pyridoxin (Vitamin B6) Biosynthesis;Redox-dependent regulation of nucleus processes;Glycolysis and Gluconeogenesis;Entner-Doudoroff Pathway	6833.19	5996.28	6371.08	4234.26	4177.07	4663.29	6400.18	4358.21	1092.15	-0.555013	0.107104	-5.182	2.19517e-07	5.22591e-06
H845_RS01945	pgk	Phosphoglycerate kinase	phosphoglycerate kinase	Carbohydrates;Carbohydrates	Central carbohydrate metabolism;Central carbohydrate metabolism	Glycolysis and Gluconeogenesis;Entner-Doudoroff Pathway	3733.05	2767.73	3113.06	2154.85	2437.08	2850.81	3204.61	2480.91	690.577	-0.369714	0.139766	-2.64523	0.00816362	0.0466821
H845_RS10560	gpmI	2,3-bisphosphoglycerate-independent phosphoglycerate mutase	2%2C3-bisphosphoglycerate-independent phosphoglycerate mutase	Miscellaneous;Carbohydrates;Carbohydrates	Miscellaneous - no subcategory;Central carbohydrate metabolism;Central carbohydrate metabolism	Phosphoglycerate mutase protein family;Glycolysis and Gluconeogenesis;Entner-Doudoroff Pathway	442.349	332.294	369.427	336.187	362.276	392.725	381.357	363.729	114.899	-0.0703545	0.191473	-0.367437	0.713293	0.879395
H845_RS08245	eno	Enolase; phosphopyruvate hydratase	phosphopyruvate hydratase	Carbohydrates;Carbohydrates	Central carbohydrate metabolism;Central carbohydrate metabolism	Glycolysis and Gluconeogenesis;Entner-Doudoroff Pathway	4407.39	4367.77	4165.23	3535.88	3311.37	3811.36	4313.46	3552.87	999.957	-0.280639	0.105944	-2.64894	0.00807444	0.046313
H845_RS15675	ttuE	Pyruvate kinase	pyruvate kinase	Carbohydrates;Carbohydrates;Carbohydrates;Carbohydrates	Central carbohydrate metabolism;Central carbohydrate metabolism;Central carbohydrate metabolism;Organic acids	Glycolysis and Gluconeogenesis;Entner-Doudoroff Pathway;Pyruvate metabolism I: anaplerotic reactions, PEP;Glycerate metabolism	105.302	94.5759	101.623	28.1788	92.309	54.9989	100.5	58.4956	22.72	-0.753797	0.412682	-1.82658	0.0677629	0.228192
H845_RS11255	ppdk	Pyruvate, phosphate dikinase	pyruvate%2C phosphate dikinase	Carbohydrates;Carbohydrates	Central carbohydrate metabolism;Central carbohydrate metabolism	Glycolysis and Gluconeogenesis;Pyruvate metabolism I: anaplerotic reactions, PEP	1516.72	1306.25	1375.53	1165.69	1012.45	1115.94	1399.5	1098.03	663.219	-0.352057	0.117262	-3.00233	0.00267924	0.0192592
H845_RS01820	eda	KHG/KDPG aldolase; 2-dehydro-3-deoxy-phosphogluconate aldolase	2-dehydro-3-deoxy-phosphogluconate aldolase	Carbohydrates	Central carbohydrate metabolism	Entner-Doudoroff Pathway	106.843	83.0422	73.2141	8.24745	50.856	90.9021	87.6997	50.0019	8.40377	-0.799174	0.662822	-1.20571	0.227928	0.50819
H845_RS01825	edd	Phosphogluconate dehydratase	phosphogluconate dehydratase	Carbohydrates	Central carbohydrate metabolism	Entner-Doudoroff Pathway	214.383	120.341	128.543	82.7436	102.044	93.732	154.422	92.8398	45.1231	-0.735644	0.299177	-2.45889	0.0139366	0.0732914
H845_RS08590	mak	frukctokinase	hypothetical protein	NA	NA	NA	600.533	555.594	396.274	613.795	679.549	712.392	517.467	668.579	106.986	0.368036	0.203494	1.80859	0.0705151	0.235476
H845_RS07915	pgm	phosphoglucomutase		NA	NA	NA	2554.52	2221.51	2233.79	3493.97	3349.37	3709.11	2336.61	3517.48	968.981	0.589034	0.10977	5.36606	8.04735e-08	2.02464e-06
H845_RS08105	algC	phosphomannomutase/phosphoglucomutase - bifunctional enzyme (PMM/PGM)	phosphomannomutase/phosphoglucomutase	Carbohydrates	Monosaccharides	Mannose Metabolism	329.796	241.47	243.495	438.87	388.183	416.312	271.587	414.455	95.9909	0.602945	0.208067	2.89784	0.00375741	0.0253392
H845_RS08100	ugp	UDP-glucose pyrophosphorylase	UTP--glucose-1-phosphate uridylyltransferase	NA	NA	NA	6785.79	5739.78	6676.37	9806.22	9639.08	10779.3	6400.65	10074.9	1422.39	0.653939	0.108563	6.02358	1.70596e-09	5.10405e-08
Acetan biosynthesis
H845_RS03930	rmlD	dTDP-4-dehydrorhamnose reductase (polD)	NAD(P)-dependent oxidoreductase	Cell Wall and Capsule;Cell Wall and Capsule	Capsular and extracellular polysacchrides;Capsular and extracellular polysacchrides	dTDP-rhamnose synthesis;Rhamnose containing glycans	245.585	173.122	184.431	57.3128	57.4285	36.8487	201.046	50.53	22.0939	-1.99234	0.425065	-4.68713	2.77066e-06	5.11186e-05
H845_RS03935	rmlC	dTDP-4-dehydrorhamnose 3,5-epimerase (polC)	dTDP-4-dehydrorhamnose 3%2C5-epimerase	Cell Wall and Capsule;Cell Wall and Capsule	Capsular and extracellular polysacchrides;Capsular and extracellular polysacchrides	dTDP-rhamnose synthesis;Rhamnose containing glycans	289.863	305.083	383.292	118.169	63.0574	83.4899	326.079	88.2388	22.9418	-1.90682	0.415461	-4.58966	4.43965e-06	7.73968e-05
H845_RS03940	eg	endoglucanase	cellulase	NA	NA	NA	103.364	191.473	69.0593	10.3726	31.98	33.3447	121.299	25.2324	14.2209	-2.23536	0.573934	-3.89481	9.82769e-05	0.00121158
H845_RS03945	GumE	polymerization or export protein	hypothetical protein	NA	NA	NA	155.581	110.765	71.8331	41.8874	46.9616	10.4926	112.726	33.1139	19.2771	-1.76025	0.484405	-3.63383	0.000279245	0.00284907
H845_RS03950	GumF	acyltransferase	acyltransferase	NA	NA	NA	183.412	138.871	113.992	34.2426	23.0944	31.4514	145.425	29.5961	20.5811	-2.31733	0.458402	-5.05523	4.29883e-07	9.91418e-06
H845_RS03955	GumK	glucuronosyltransferase	polysaccharide biosynthesis protein GumK	NA	NA	NA	214.019	107.356	141.976	54.8344	14.0885	12.5912	154.45	27.1714	20.0056	-2.56279	0.517542	-4.95186	7.35075e-07	1.61134e-05
H845_RS03960	aceR	rhamnosyl transferase	glycosyl transferase	Cell Wall and Capsule	Capsular and extracellular polysacchrides	Rhamnose containing glycans	181.91	136.15	67.5207	30.4244	30.1508	19.9603	128.527	26.8452	17.993	-2.262	0.508611	-4.44741	8.6913e-06	0.000142537
H845_RS03965	aceQ	glucosyl transferase	colanic acid biosynthesis glycosyl transferase	NA	NA	NA	63.1811	37.8303	56.2833	4.22682	26.0637	11.6468	52.4316	13.9791	7.90823	-1.85258	0.702365	-2.63764	0.00834859	0.0470325
H845_RS03970	aceP	glucosyl transferase	glycosyl transferase	NA	NA	NA	172.669	93.9884	122.355	31.5042	20.2358	14.4681	129.671	22.0694	14.5458	-2.57667	0.56427	-4.56637	4.96246e-06	8.51696e-05
H845_RS03975	aceM1	UDP-glucose 6-dehydrogenase	UDP-glucose 6-dehydrogenase	NA	NA	NA	330.135	204.488	245.078	30.4636	29.351	20.9853	259.9	26.9333	37.9136	-3.27237	0.401025	-8.16001	3.35008e-16	2.39261e-14
H845_RS03980		hypothetical protein	hypothetical protein	NA	NA	NA	41.6007	46.7041	69.4856	0	16.0887	0	52.5968	5.3629	1.39763	-2.977	1.71406	-1.73681	0.08242	NA
H845_RS03985	aceF1/manC2	mannose-1-phosphate guanylyltransferase/mannose-6-phosphate isomerase	mannose-1-phosphate guanylyltransferase/mannose-6-phosphate isomerase	Carbohydrates	Monosaccharides	Mannose Metabolism	174.293	145.796	114.165	37.7241	47.5808	22.0495	144.751	35.7848	26.4967	-2.00421	0.398733	-5.02643	4.99689e-07	1.12889e-05
H845_RS03990	aceA	UDP-glucose:undecaprenyl-phosphate glucose-1-phosphate transferase (gumD)	colanic biosynthesis UDP-glucose lipid carrier transferase	Cell Wall and Capsule	Capsular and extracellular polysacchrides	Rhamnose containing glycans	270.962	269.102	220.491	20.9162	29.5568	32.0188	253.519	27.4973	40.5746	-3.19382	0.374332	-8.53204	1.43785e-17	1.13693e-15
H845_RS03995	aceB	glycosyltransferase (gumM)	glycosyltransferase	Cell Wall and Capsule	Gram-Positive cell wall components	Teichoic and lipoteichoic acids biosynthesis	148.661	111.266	137.949	6.21591	19.1645	11.4185	132.625	12.2663	11.7326	-3.38371	0.703388	-4.81058	1.50489e-06	2.94852e-05
H845_RS04000	aceD	putative tyrosine-protein kinase (gumC)	succinoglycan biosynthesis protein exop	NA	NA	NA	120.843	75.6607	75.0444	11.6602	12.5825	2.14195	90.516	8.79487	21.4346	-3.34987	0.537095	-6.23701	4.46011e-10	1.47383e-08
H845_RS04005	aceC	glycosyltransferase (gumH)	glycosyl transferase	NA	NA	NA	197.441	192.107	166.114	26.4176	16.9686	12.1321	185.221	18.5061	23.2895	-3.34293	0.500242	-6.68262	2.34705e-11	9.11645e-10
H845_RS04010	aceE	polysaccharide transporter or flippase	transporter	NA	NA	NA	263.148	211.021	159.831	37.7241	34.3639	22.0495	211.333	31.3792	35.6222	-2.75491	0.381807	-7.21546	5.37534e-13	2.47937e-11
H845_RS04015	aceG	putative beta-barrel porin 2 family protein	hypothetical protein	NA	NA	NA	308.436	290.004	279.055	154.758	172.963	167.018	292.498	164.913	59.5072	-0.824752	0.243728	-3.38391	0.000714611	0.00648422
H845_RS04020	aceH	polymerization and export protein	exopolysaccharide biosynthesis protein	NA	NA	NA	344.212	294.914	231.992	172.709	91.0829	125.235	290.373	129.675	23.2591	-1.18548	0.395911	-2.9943	0.00275071	0.0195823
H845_RS04025	aceI	acyltransferase	acyltransferase	NA	NA	NA	131.627	147.775	136.8	79.2528	91.6302	56.6166	138.734	75.8332	24.5288	-0.862882	0.371043	-2.32556	0.0200422	0.0981711
H845_RS04030	rmlB	dTDP-glucose 4,6-dehydratase (polA)	dTDP-glucose 4%2C6-dehydratase	Cell Wall and Capsule;Cell Wall and Capsule	Capsular and extracellular polysacchrides;Capsular and extracellular polysacchrides	dTDP-rhamnose synthesis;Rhamnose containing glycans	417.687	342.475	229.941	65.9337	43.5605	60.5592	330.035	56.6845	41.3306	-2.56139	0.354704	-7.22122	5.15232e-13	2.42707e-11
H845_RS04035	rmlA	glucose-1-phosphate thymidylyltransferase (polB)	glucose-1-phosphate thymidylyltransferase	Cell Wall and Capsule;Cell Wall and Capsule	Capsular and extracellular polysacchrides;Capsular and extracellular polysacchrides	dTDP-rhamnose synthesis;Rhamnose containing glycans	433.555	388.161	268.889	55.0726	67.9185	60.7001	363.535	61.2304	38.8212	-2.56376	0.355479	-7.21212	5.50858e-13	2.48898e-11
Cellulose synthesis
H845_RS02180	cmcAX	endo-β-1,4-glucanase	endoglucanase	NA	NA	NA	547.569	478.133	562.833	662.202	651.593	776.456	529.512	696.75	131.422	0.394276	0.180496	2.18441	0.0289323	0.128885
H845_RS02185	ccpAx	Cellulose complementing factor	hypothetical protein	NA	NA	NA	828.694	720.871	715	737.972	602.776	915.56	754.855	752.103	137.728	-0.01074	0.190911	-0.0562568	0.955137	0.977946
H845_RS02190	bcsA	Cellulose synthase subunit A	cellulose synthase catalytic subunit (UDP-forming)	NA	NA	NA	551.07	669.384	543.217	849.897	709.24	870.13	587.89	809.756	310.397	0.460804	0.146063	3.15483	0.00160594	0.0126984
H845_RS02195	bcsB	Cellulose synthase subunit B	cellulose synthase BcsB subunit	NA	NA	NA	450.958	351.583	371.968	513.294	469.922	494.546	391.503	492.587	212.398	0.327512	0.155309	2.10878	0.0349636	0.148595
H845_RS02200	bcsC	Cellulose synthase subunit C	cellulose synthase	NA	NA	NA	314.874	362.054	343.553	398.793	383.001	415.436	340.16	399.077	292.036	0.2309	0.135796	1.70035	0.0890648	0.281297
H845_RS02205	bcsD	Cellulose synthase subunit D	cellulose synthase operon protein D	NA	NA	NA	858.512	722.873	669.186	872.286	813.453	781.401	750.19	822.38	73.5006	0.128311	0.223904	0.573061	0.566603	0.806726
H845_RS02210	bglAx	Thermostable beta-glucosidase B	glycosyl hydrolase	NA	NA	NA	880.237	880.134	995.488	743	714.536	874.701	918.62	777.412	371.11	-0.241336	0.134623	-1.79269	0.0730231	0.242389
C-di-GMP metabolism
H845_RS00990		GGDEF-EAL domain-containing protein	bifunctional diguanylate cyclase/phosphodiesterase	Stress Response	Stress Response - no subcategory	Bacterial hemoglobins	232.526	201.319	136.045	21.752	41.1532	32.6929	189.964	31.8661	56.4634	-2.55623	0.313522	-8.15327	3.54217e-16	2.45074e-14
H845_RS01490		GGDEF-EAL domain-containing protein	diguanylate cyclase	Stress Response	Stress Response - no subcategory	Bacterial hemoglobins	16.9208	18.9966	13.4585	9.70288	33.6547	17.8239	16.4586	20.3939	7.64682	0.33567	0.665337	0.504511	0.613903	NA
H845_RS03865		GGDEF-EAL domain-containing protein	diguanylate cyclase	Stress Response	Stress Response - no subcategory	Bacterial hemoglobins	94.1522	100.139	71.7337	39.7818	44.0783	29.688	88.675	37.8494	25.6132	-1.22317	0.372193	-3.28638	0.00101484	0.00864173
H845_RS03870		GGDEF-EAL domain-containing protein	c-di-GMP phosphodiesterase	Regulation and Cell signaling	Regulation and Cell signaling - no subcategory	cAMP signaling in bacteria	16.1559	25.9112	33.4102	32.4249	51.7704	34.0364	25.1591	39.4106	14.0324	0.66801	0.495799	1.34734	0.177871	0.445528
H845_RS07040		GGDEF-EAL domain-containing protein	bifunctional diguanylate cyclase/phosphodiesterase	Stress Response	Stress Response - no subcategory	Bacterial hemoglobins	285.766	229.477	251.916	352.484	429.79	404.233	255.72	395.502	164.596	0.629528	0.170435	3.69365	0.000221054	0.00233054
H845_RS07075	pdeA1	c-di-GMP phosphodiesterase	c-di-GMP phosphodiesterase	Regulation and Cell signaling	Regulation and Cell signaling - no subcategory	cAMP signaling in bacteria	1027.92	879.604	833.557	1075.32	1114.12	1251.18	913.694	1146.87	473.572	0.326639	0.129647	2.51945	0.0117539	0.0636265
H845_RS07080	dgc1	diguanylate cyclase	GGDEF domain-containing protein	Stress Response	Stress Response - no subcategory	Bacterial hemoglobins	1290.45	1191.56	1210.92	1329.88	1179.82	1440.65	1230.97	1316.79	440.672	0.0951246	0.127044	0.748752	0.454007	0.733167
H845_RS09400		GGDEF-EAL domain-containing protein	bifunctional diguanylate cyclase/phosphodiesterase	Stress Response	Stress Response - no subcategory	Bacterial hemoglobins	34.6015	44.8227	50.3853	48.0776	51.4686	58.8782	43.2698	52.8081	18.1054	0.29306	0.421301	0.695606	0.486676	0.75438
H845_RS12345		GGDEF-EAL domain-containing protein	GGDEF domain-containing protein	Regulation and Cell signaling	Regulation and Cell signaling - no subcategory	cAMP signaling in bacteria	321.028	342.518	261.134	244.47	232.46	237.134	308.227	238.021	120.338	-0.374483	0.186298	-2.01013	0.0444173	0.170433
H845_RS12350		GGDEF-EAL domain-containing protein	bifunctional diguanylate cyclase/phosphodiesterase	Regulation and Cell signaling	Regulation and Cell signaling - no subcategory	cAMP signaling in bacteria	289.474	324.985	302.192	258.715	213.408	264.725	305.551	245.616	122.242	-0.318433	0.18433	-1.72751	0.0840759	0.268994
H845_RS12355		GGDEF-EAL domain-containing protein	bifunctional diguanylate cyclase/phosphodiesterase	Stress Response	Stress Response - no subcategory	Bacterial hemoglobins	235.876	294.536	281.417	166.657	121.01	164.165	270.61	150.611	87.7786	-0.851458	0.21829	-3.90058	9.59621e-05	0.0011936
H845_RS13225	dgc2	diguanylate cyclase	GGDEF domain-containing protein	Stress Response	Stress Response - no subcategory	Bacterial hemoglobins	271.088	320.707	272.653	418.294	394.563	408.378	288.149	407.078	119.629	0.498854	0.183989	2.71133	0.00670136	0.04022
H845_RS13230	pdeA2	c-di-GMP phosphodiesterase	GGDEF domain-containing protein	Regulation and Cell signaling	Regulation and Cell signaling - no subcategory	cAMP signaling in bacteria	307.154	339.763	347.055	727.511	609.667	693.19	331.324	676.789	223.887	1.02967	0.153883	6.69125	2.21279e-11	8.74843e-10
H845_RS14595	pdeA3	c-di-GMP phosphodiesterase	GGDEF domain-containing protein	Regulation and Cell signaling	Regulation and Cell signaling - no subcategory	cAMP signaling in bacteria	474.214	524.71	439.198	748.13	631.313	632.512	479.374	670.652	253.007	0.482694	0.148287	3.25513	0.00113339	0.00943354
H845_RS14600	dgc3	diguanylate cyclase	GGDEF domain-containing protein	Stress Response	Stress Response - no subcategory	Bacterial hemoglobins	437.239	435.245	483.634	468.021	417.11	502.413	452.04	462.515	157.369	0.0310765	0.167285	0.18577	0.852625	0.941972
H845_RS07070	cdg1a	Crp-Fnr transcriptional regulator	transcriptional regulator	Stress Response	Oxidative stress	Oxidative stress	1209.21	923.133	1032.31	1027.38	1190.95	1389.45	1054.88	1202.59	140.459	0.187882	0.185145	1.01478	0.310209	0.602952
H845_RS07085	cdg1d	Rrf2 family transcriptional regulator	Rrf2 family transcriptional regulator	RNA Metabolism;Nitrogen Metabolism;Stress Response	Transcription;Nitrogen Metabolism - no subcategory;Oxidative stress	Rrf2 family transcriptional regulators;Nitrosative stress;Oxidative stress	327.269	272.161	148.469	255.434	328.14	413.365	249.3	332.313	24.0674	0.410629	0.390764	1.05084	0.293334	0.581415
H845_RS02520	rsh	GTP pyrophosphokinase	GTP pyrophosphokinase	Regulation and Cell signaling;Regulation and Cell signaling	Regulation and Cell signaling - no subcategory;Regulation and Cell signaling - no subcategory	Stringent Response, (p)ppGpp metabolism;Stringent Response, (p)ppGpp metabolism	187.94	168.797	167.422	108.721	111.164	116.163	174.72	112.016	65.0456	-0.642562	0.233301	-2.75422	0.00588318	0.0366662
Protein metabolism
H845_RS08355	tsf	Elongation factor Ts	elongation factor Ts	Protein Metabolism	Protein biosynthesis	Translation elongation factors bacterial	781.047	858.072	820.022	1422	1290.24	1300.95	819.714	1337.73	193.967	0.706254	0.154812	4.56201	5.06674e-06	8.62904e-05
H845_RS10015	fusA	Elongation factor G	elongation factor G	Virulence, Disease and Defense;Protein Metabolism;Protein Metabolism	Invasion and intracellular resistance;Protein biosynthesis;Protein biosynthesis	Mycobacterium virulence operon involved in protein synthesis (SSU ribosomal proteins);Translation elongation factors bacterial;Translation elongation factor G family	1382.24	1367	1496.04	2264.02	1765.67	1860.82	1415.09	1963.5	700.046	0.471196	0.124717	3.77812	0.000158014	0.00176688
H845_RS10840	tuf	Elongation factor Tu	elongation factor Tu	Virulence, Disease and Defense;Protein Metabolism	Invasion and intracellular resistance;Protein biosynthesis	Mycobacterium virulence operon involved in protein synthesis (SSU ribosomal proteins);Translation elongation factors bacterial	7596.58	7656.59	7178.37	11221.8	9299.56	9536.52	7477.18	10019.3	2067.87	0.42164	0.106052	3.9758	7.01445e-05	0.00092994
H845_RS13825	lepA	Elongation factor 4	elongation factor 4	Protein Metabolism;Stress Response	Protein biosynthesis;Heat shock	Translation elongation factors bacterial;Heat shock dnaK gene cluster extended	319.054	314.205	302.297	297.703	242.453	239.902	311.852	260.019	102.489	-0.26673	0.195737	-1.3627	0.172979	0.439961
H845_RS14030	efp	Elongation factor P	elongation factor P	Protein Metabolism	Protein biosynthesis	Translation elongation factors bacterial	454.636	480.385	704.783	921.402	799.839	805.213	546.601	842.151	78.139	0.624749	0.23139	2.69999	0.00693426	0.0411594
H845_RS09920	clpX	ATP-dependent Clp protease ATP-binding subunit ClpX	ATP-dependent Clp protease ATP-binding subunit ClpX	Protein Metabolism;Protein Metabolism	Protein degradation;Protein degradation	Proteasome bacterial;Proteolysis in bacteria, ATP-dependent	1404.02	1351.08	1451.75	1300.25	1107.71	1194.26	1402.29	1200.74	325.469	-0.226249	0.132552	-1.70687	0.0878459	0.27864
H845_RS11095	clpS	ATP-dependent Clp protease adaptor ClpS	ATP-dependent Clp protease adaptor ClpS	Protein Metabolism	Protein degradation	Proteolysis in bacteria, ATP-dependent	3528.85	4587.3	4357.9	2329.74	1190.31	1662.96	4158.02	1727.67	222.527	-1.27527	0.19869	-6.41838	1.37728e-10	4.76455e-09
H845_RS11100	clpA	ATP-dependent Clp protease ATP-binding subunit ClpA	ATP-dependent Clp protease ATP-binding subunit ClpA	Protein Metabolism	Protein degradation	Proteolysis in bacteria, ATP-dependent	2827.56	2918.83	2880.57	1453.55	1205.91	1718.8	2875.65	1459.42	1002.76	-0.979963	0.127879	-7.66323	1.81318e-14	9.79116e-13
H845_RS12380	clpP2	ATP-dependent Clp protease proteolytic subunit	ATP-dependent Clp protease proteolytic subunit	Protein Metabolism;Protein Metabolism;Regulation and Cell signaling	Protein degradation;Protein degradation;Regulation and Cell signaling - no subcategory	Proteasome bacterial;Proteolysis in bacteria, ATP-dependent;cAMP signaling in bacteria	2261.42	2437.96	2001.19	1961.24	1702.83	2215.49	2233.52	1959.85	280.884	-0.190937	0.149254	-1.27928	0.200797	0.473646
H845_RS14785	clpE	ATP-dependent Clp protease ATP-binding subunit ClpE	Clp protease	Protein Metabolism	Protein degradation	Proteolysis in bacteria, ATP-dependent	780.968	654.242	816.66	548.989	548.871	694.243	750.623	597.368	170.552	-0.331078	0.171348	-1.93219	0.053336	0.192586
H845_RS09925	clpP1	ATP-dependent Clp protease proteolytic subunit	ATP-dependent Clp protease proteolytic subunit	Protein Metabolism;Protein Metabolism;Regulation and Cell signaling	Protein degradation;Protein degradation;Regulation and Cell signaling - no subcategory	Proteasome bacterial;Proteolysis in bacteria, ATP-dependent;cAMP signaling in bacteria	2455.72	3167.4	2672.57	2241.01	2028.54	2790.85	2765.23	2353.47	323.055	-0.233095	0.154673	-1.50702	0.131807	0.367998
H845_RS00210	clpB	Chaperone protein ClpB	ATP-dependent chaperone ClpB	Protein Metabolism;Protein Metabolism	Protein folding;Protein degradation	Protein chaperones;Proteolysis in bacteria, ATP-dependent	3476.42	3608.7	4223.41	3482.74	2953.19	3848.29	3769.51	3428.07	1859.89	-0.137344	0.121871	-1.12696	0.259761	0.552553
H845_RS08560	lon1	ATP-dependent protease La (EC 3.4.21.53) Type I	hypothetical protein	Protein Metabolism;Protein Metabolism	Protein degradation;Protein degradation	Proteasome bacterial;Proteolysis in bacteria, ATP-dependent	675.98	764.656	764.13	375.146	447.599	415.368	734.922	412.704	112.403	-0.826857	0.190009	-4.35167	1.35106e-05	0.000207725
H845_RS09915	lon	ATP-dependent protease La (EC 3.4.21.53) Type I	endopeptidase La	Protein Metabolism;Protein Metabolism	Protein degradation;Protein degradation	Proteasome bacterial;Proteolysis in bacteria, ATP-dependent	2001.5	2196.89	2124.75	1743.69	1296.91	1629.62	2107.71	1556.74	905.459	-0.438827	0.124897	-3.51352	0.00044221	0.00431301
H845_RS10300	hslU	ATP-dependent hsl protease ATP-binding subunit HslU	ATP-dependent protease ATP-binding subunit HslU	Protein Metabolism;Protein Metabolism	Protein degradation;Protein degradation	Proteasome bacterial;Proteolysis in bacteria, ATP-dependent	242.338	259.112	184.184	111.943	104.136	138.273	228.545	118.117	45.2024	-0.956647	0.28607	-3.3441	0.000825486	0.00728138
H845_RS10305	hslV	ATP-dependent protease HslV (EC 3.4.25.-)	ATP-dependent protease subunit HslV	Protein Metabolism;Protein Metabolism	Protein degradation;Protein degradation	Proteasome bacterial;Proteolysis in bacteria, ATP-dependent	153.166	76.4249	142.13	51.2342	65.8175	86.2729	123.907	67.7748	11.2987	-0.871961	0.545432	-1.59866	0.109896	0.326831
H845_RS15300	dnaK	Molecular chaperone DnaK	molecular chaperone DnaK	Protein Metabolism;Protein Metabolism;Stress Response	Protein folding;Protein folding;Heat shock	GroEL GroES;Protein chaperones;Heat shock dnaK gene cluster extended	14880.9	16798.3	18387.7	10828.1	8760.76	11559.2	16689	10382.7	5141.82	-0.684934	0.121226	-5.65006	1.60392e-08	4.43886e-07
H845_RS12860	dnaJ1	Molecular chaperone DnaJ	molecular chaperone DnaJ	Protein Metabolism	Protein folding	Protein chaperones	1030.21	957.806	1135.23	705.367	684.795	791.292	1041.08	727.152	165.292	-0.51886	0.165078	-3.14311	0.00167163	0.0130316
H845_RS15295	dnaJ2	Molecular chaperone DnaJ	molecular chaperone DnaJ	Protein Metabolism;Protein Metabolism;Stress Response	Protein folding;Protein folding;Heat shock	GroEL GroES;Protein chaperones;Heat shock dnaK gene cluster extended	448.093	623.798	678.593	463.151	374.319	454.309	583.495	430.593	113.513	-0.439236	0.204581	-2.14701	0.0317926	0.137478
H845_RS02915	groEL	Molecular chaperone groEL	molecular chaperone GroEL	Protein Metabolism	Protein folding	GroEL GroES	12164.5	11913.1	13187.4	10537.8	9209.97	10446.9	12421.6	10064.9	3681.85	-0.303832	0.0991757	-3.06357	0.00218713	0.016304
H845_RS02910	groES	Molecular chaperone groES	molecular chaperone GroES	Protein Metabolism	Protein folding	GroEL GroES	20061.6	20728.7	21062.7	14955.1	13582.7	16217.5	20617.7	14918.4	1026.18	-0.467533	0.108337	-4.31556	1.59201e-05	0.000239776
H845_RS15305	grpE	Nucleotide exchange factor GrpE	nucleotide exchange factor GrpE	Protein Metabolism;Protein Metabolism;Stress Response	Protein folding;Protein folding;Heat shock	GroEL GroES;Protein chaperones;Heat shock dnaK gene cluster extended	3019.35	2884.1	3343.56	2142.7	2116.06	2675.31	3082.34	2311.36	324.354	-0.415951	0.142597	-2.91696	0.00353464	0.0241534
H845_RS02670	ibpA	Small heat shock protein IbpA	heat-shock protein	NA	NA	NA	2702.08	2855.12	2855.46	1095.25	737.652	1054.81	2804.22	962.57	178.3	-1.55211	0.176414	-8.79808	1.39171e-18	1.28385e-16
H845_RS02230	htpG	Molecular chaperone HtpG	molecular chaperone HtpG	Protein Metabolism	Protein folding	Protein chaperones	1698.22	1780.25	2019.28	1094	938.542	1360.34	1832.58	1130.96	554.937	-0.697685	0.143006	-4.8787	1.06787e-06	2.14934e-05
SOS genes
H845_RS01980	recA	DNA recombination/repair protein RecA	DNA recombination/repair protein RecA	DNA Metabolism;DNA Metabolism;DNA Metabolism	DNA repair;DNA repair;DNA repair	DNA repair system including RecA, MutS and a hypothetical protein;DNA repair, bacterial;DNA repair, bacterial RecFOR pathway	762.759	861.751	714.965	634.628	533.97	658.541	779.825	609.047	144.301	-0.359909	0.17582	-2.04703	0.0406555	0.161311
H845_RS09620	recN	DNA repair protein RecN	DNA repair protein RecN	DNA Metabolism	DNA repair	DNA repair, bacterial	46.9639	16.4766	62.1012	47.1283	59.0293	45.9922	41.8473	50.7166	15.8174	0.279156	0.480357	0.581143	0.561144	0.803604
H845_RS01855	uvrA1	ABC-ATPase UvrA	ABC-ATPase UvrA	DNA Metabolism	DNA repair	DNA repair, UvrABC system	241.165	270.75	344.478	178.586	149.23	150.232	285.465	159.349	134.143	-0.84262	0.191199	-4.40704	1.04793e-05	0.000168125
H845_RS02740	uvrB	excinuclease ABC subunit B	excinuclease ABC subunit B	DNA Metabolism	DNA repair	DNA repair, UvrABC system	204.699	234.861	225.434	167.041	182.69	215.625	221.665	188.452	91.4472	-0.231925	0.206181	-1.12486	0.260647	0.553178
H845_RS08790	uvrC	excinuclease ABC subunit C	excinuclease ABC subunit C	DNA Metabolism	DNA repair	DNA repair, UvrABC system	111.79	113.551	145.228	48.0776	47.3511	61.3314	123.523	52.2534	33.1242	-1.24197	0.329541	-3.7688	0.000164033	0.00181584
H845_RS12590	dinB	DNA polymerase IV	DNA polymerase IV	DNA Metabolism	DNA repair	DNA repair, bacterial	111.701	73.1526	67.3742	51.3757	71.9992	94.3758	84.076	72.5836	16.8829	-0.214595	0.447238	-0.479823	0.631353	0.839529
H845_RS06175	katE	catalase	catalase HPII	Stress Response;Stress Response	Oxidative stress;Oxidative stress	Protection from Reactive Oxygen Species;Oxidative stress	194.681	102.536	115.082	28.9426	27.8856	33.2292	137.433	30.0191	34.9454	-2.20322	0.369707	-5.95935	2.53243e-09	7.28157e-08
H845_RS08385	uspA	Universal stress protein UspA	universal stress protein UspA	NA	NA	NA	119.491	60.3676	133.058	17.9865	60.0759	38.5474	104.306	38.8699	12.0198	-1.39312	0.5643	-2.46875	0.0135586	0.071815
IS110 family trasposases
H845_RS16765		IS110 family transposase	IS110 family transposase	NA	NA	NA	1080.02	1358.01	1143.84	529.858	419.544	561.88	1193.96	503.76	177.4	-1.24945	0.174813	-7.14735	8.84709e-13	3.91749e-11
H845_RS01070		IS110 family transposase	IS110 family transposase	NA	NA	NA	1281.62	1417.29	1197.29	529.858	646.024	672.486	1298.73	616.122	200.09	-1.07218	0.161046	-6.65759	2.78349e-11	1.02711e-09
H845_RS18850		IS110 family transposase	IS110 family transposase	NA	NA	NA	340.599	377.284	353.983	168.617	175.631	179.987	357.289	174.745	58.7617	-1.03003	0.24688	-4.1722	3.01675e-05	0.000425419
H845_RS16885		transposase	transposase	NA	NA	NA	358.618	189.911	301.383	74.6908	120.375	87.3123	283.304	94.1259	27.978	-1.57783	0.381117	-4.14003	3.47267e-05	0.000483553
H845_RS18940		IS110 family transposase	IS110 family transposase	NA	NA	NA	358.764	326.299	318.585	168.617	175.631	154.873	334.55	166.374	55.3256	-1.00718	0.254034	-3.96474	7.34771e-05	0.000962593
H845_RS17050		IS110 family transposase	IS110 family transposase	NA	NA	NA	432.007	544.283	448.984	255.295	267.32	247.758	475.091	256.791	76.4768	-0.884305	0.2233	-3.96016	7.48984e-05	0.000969737
H845_RS19005		IS110 family transposase	IS110 family transposase	NA	NA	NA	395.095	326.299	343.869	191.403	182.657	175.801	355.088	183.287	59.4621	-0.957159	0.246857	-3.87738	0.000105586	0.00127742
H845_RS12820		transposase	transposase	NA	NA	NA	284.188	235.49	271.245	95.061	130.842	124.732	263.641	116.878	28.207	-1.16613	0.350327	-3.3287	0.000872532	0.00760545
H845_RS16215		transposase	transposase	NA	NA	NA	874.815	963.946	883.937	552.738	463.633	582.342	907.566	532.904	44.5984	-0.773021	0.278333	-2.77733	0.00548077	0.0347691
H845_RS15890		DDE transposase; Tn3 transposase DDE domain	DDE transposase	NA	NA	NA	50.9525	30.5083	58.6285	88.6268	107.723	61.052	46.6964	85.8006	39.129	0.880141	0.328352	2.68048	0.00735167	0.0430598
Cobalt-zinc-cadmium or copper efflux system
H845_RS10905	cusR	Transcriptional activator protein CopR	DNA-binding response regulator	Phosphorus Metabolism	Phosphorus Metabolism - no subcategory	Phosphate metabolism	1034.18	830.422	831.285	268.042	317.85	378.759	898.63	321.55	89.3595	-1.48214	0.222178	-6.67097	2.54111e-11	9.53563e-10
H845_RS10900	cusS	Sensor kinase CusS; Member of the two-component regulatory system CusS/CusR involved in response to copper and silver. Acts as a copper/silver ion sensor. Activates CusR by phosphorylation.	two-component sensor histidine kinase	NA	NA	NA	285.626	296.311	241.559	83.4479	103.472	116.635	274.499	101.185	52.1182	-1.43574	0.272001	-5.27841	1.30308e-07	3.24159e-06
H845_RS10895	czcA	Cobalt-zinc-cadmium resistance protein CzcA	RND transporter	Virulence, Disease and Defense;Virulence, Disease and Defense	Resistance to antibiotics and toxic compounds;Resistance to antibiotics and toxic compounds	Cobalt-zinc-cadmium resistance;Cobalt-zinc-cadmium resistance	510.362	416.383	393.577	275.161	210.864	276.106	440.107	254.043	219.669	-0.799188	0.166393	-4.80303	1.56283e-06	3.00879e-05
H845_RS10890	czcB	Probable Co/Zn/Cd efflux system membrane fusion protein	multidrug transporter	Virulence, Disease and Defense	Resistance to antibiotics and toxic compounds	Cobalt-zinc-cadmium resistance	416.298	361.549	446.068	200.996	249.094	170.132	407.972	206.741	78.5074	-0.973577	0.228427	-4.26209	2.02525e-05	0.000298927
H845_RS10885	czcC	Heavy metal RND efflux outer membrane protein, CzcC family	secretion protein	Virulence, Disease and Defense	Resistance to antibiotics and toxic compounds	Cobalt-zinc-cadmium resistance	314.543	213.276	253.154	96.8809	115.625	109.077	260.324	107.194	59.1913	-1.27862	0.260254	-4.91296	8.97118e-07	1.90983e-05
TonB-dependent receptors
H845_RS09745		TonB-dependent receptor	IMP dehydrogenase	NA	NA	NA	121.851	107.861	96.5454	1088.74	1252.44	1481.64	108.753	1274.27	296.033	3.54714	0.190555	18.6148	2.43778e-77	5.39725e-74
H845_RS09295		TonB-dependent receptor	TonB-dependent siderophore receptor	NA	NA	NA	48.5602	37.9252	30.5632	338.993	290.685	336.659	39.0162	322.112	85.7919	3.03391	0.272647	11.1276	9.20787e-29	1.69885e-26
H845_RS03495		TonB-dependent receptor	heme transporter CcmD	Membrane Transport;Iron acquisition and metabolism	Membrane Transport - no subcategory;Iron acquisition and metabolism - no subcategory	Ton and Tol transport systems;Hemin transport system	21.7678	26.882	14.5435	111.405	119.543	138.438	21.0644	123.128	33.2251	2.54723	0.387424	6.57479	4.87205e-11	1.73979e-09
H845_RS00365		TonB-dependent receptor	TonB-dependent receptor	Membrane Transport	Membrane Transport - no subcategory	Ton and Tol transport systems	6.45528	14.4944	11.9803	41.0266	43.2731	13.883	10.9766	32.7276	10.1875	1.5933	0.639793	2.49034	0.012762	0.0684374
H845_RS05025		TonB-dependent receptor	TonB-dependent receptor	Membrane Transport	Membrane Transport - no subcategory	Ton and Tol transport systems	13.3717	12.51	7.44489	35.7826	34.4758	16.4329	11.1089	28.8971	9.00384	1.37518	0.641149	2.14487	0.0319635	0.137948
H845_RS11445		TonB-dependent receptor	TonB-dependent receptor	Membrane Transport	Membrane Transport - no subcategory	Ton and Tol transport systems	14.0208	28.8581	33.8272	49.2445	59.6465	43.0766	25.5687	50.6559	16.3611	1.00411	0.468412	2.14365	0.0320609	0.138099
H845_RS05635		TonB-dependent receptor	TonB-dependent receptor	NA	NA	NA	59.6204	54.5392	61.4715	104.147	104.187	71.2345	58.5437	93.1893	34.4656	0.671642	0.321146	2.09139	0.0364929	0.150694
H845_RS00550		TonB-dependent receptor	membrane protein	Membrane Transport	Membrane Transport - no subcategory	Ton and Tol transport systems	30.3118	34.0303	33.7531	70.9751	46.8912	60.5333	32.6984	59.4665	18.3009	0.856138	0.430924	1.98675	0.0469501	0.177385
H845_RS06440		TonB-dependent receptor	heme receptor	Membrane Transport	Membrane Transport - no subcategory	Ton and Tol transport systems	19.1458	11.9414	26.0571	25.6171	42.7813	21.5682	19.0481	29.9889	11.5619	0.667668	0.548925	1.21632	0.223863	0.504719
H845_RS07775		TonB-dependent receptor	heme receptor	Membrane Transport	Membrane Transport - no subcategory	Ton and Tol transport systems	6.17908	11.5618	11.4677	28.9367	20.7108	18.9842	9.7362	22.8772	7.94202	1.23777	0.66209	1.86948	0.0615558	0.213278
H845_RS06870		TonB-dependent receptor	TonB-dependent receptor	NA	NA	NA	32.1942	50.045	27.5764	96.9207	70.8739	29.6735	36.6052	65.8227	20.7454	0.846291	0.456981	1.85192	0.064038	0.219814
H845_RS17065		TonB-dependent receptor	TonB-dependent receptor	Membrane Transport	Membrane Transport - no subcategory	Ton and Tol transport systems	111.481	127.518	105.4	84.4308	68.3318	91.1197	114.799	81.2941	46.7603	-0.503385	0.273846	-1.8382	0.0660325	0.224571
H845_RS09285		TonB-dependent receptor	TonB-dependent siderophore receptor	NA	NA	NA	31.1593	39.9792	22.3052	44.6692	41.3163	61.5421	31.1479	49.1758	18.1018	0.65614	0.435579	1.50636	0.131974	0.367998
H845_RS05825		TonB-dependent receptor	TonB-dependent receptor	Iron acquisition and metabolism	Iron acquisition and metabolism - no subcategory	Hemin transport system	13.2143	24.7257	14.7146	35.3616	34.0702	18.2695	17.5516	29.2338	10.655	0.745057	0.567922	1.3119	0.189554	0.457817
H845_RS05910		TonB-dependent receptor	membrane protein	NA	NA	NA	16.7436	21.1474	6.99172	18.9025	29.1396	19.2908	14.9609	22.4443	8.96416	0.593827	0.612448	0.969595	0.332248	0.624634
H845_RS03435		TonB-dependent receptor	hypothetical protein	NA	NA	NA	36.2329	42.9377	26.8977	30.2998	57.608	38.9619	35.3561	42.2899	19.3475	0.272804	0.423855	0.643625	0.519818	0.776184
H845_RS00035		TonB-dependent receptor	TonB-dependent receptor	Iron acquisition and metabolism	Iron acquisition and metabolism - no subcategory	Hemin transport system	45.8903	76.0532	63.267	85.5232	72.6809	56.3963	61.7369	71.5335	30.5893	0.216177	0.341073	0.633814	0.526202	0.778231
H845_RS05540		TonB-dependent receptor	TonB-dependent receptor	Membrane Transport	Membrane Transport - no subcategory	Ton and Tol transport systems	35.377	27.3054	19.6967	24.4068	35.9146	8.15177	27.4597	22.8244	11.4069	-0.255833	0.56809	-0.450339	0.652466	0.854264
H845_RS14435		TonB-dependent receptor	TonB-dependent receptor	Membrane Transport	Membrane Transport - no subcategory	Ton and Tol transport systems	90.7992	156.305	125.823	113.39	124.856	124.605	124.309	120.95	60.9668	-0.0323211	0.254432	-0.127032	0.898915	0.960057
H845_RS00950		TonB-dependent receptor	TonB-dependent receptor	Membrane Transport	Membrane Transport - no subcategory	Ton and Tol transport systems	40.8835	48.3146	38.3369	41.0266	46.6018	35.6991	42.5117	41.1092	19.492	-0.0426619	0.403801	-0.105651	0.915859	0.969734
H845_RS00465		TonB-dependent receptor	hypothetical protein	Membrane Transport	Membrane Transport - no subcategory	Ton and Tol transport systems	5.87048	8.78754	8.71596	7.85472	30.2714	1.80361	7.79133	13.3099	5.4087	0.810383	0.877621	0.923385	0.355807	NA
H845_RS00500		TonB-dependent receptor	membrane protein	Membrane Transport	Membrane Transport - no subcategory	Ton and Tol transport systems	11.3994	15.3574	17.771	9.15143	38.7958	2.10137	14.8426	16.6829	6.93565	0.208576	0.786789	0.265097	0.790934	NA
H845_RS03725		TonB-dependent receptor	hypothetical protein	Iron acquisition and metabolism	Iron acquisition and metabolism - no subcategory	Hemin transport system	8.55243	16.8028	9.52341	15.0192	28.1144	7.8828	11.6262	17.0055	6.71667	0.575648	0.720481	0.798978	0.424303	NA
H845_RS05085		TonB-dependent receptor	heme receptor	NA	NA	NA	2.14628	4.81915	4.7799	25.8455	31.5421	9.89116	3.91511	22.4262	6.15587	2.54279	0.89561	2.83917	0.00452307	NA
H845_RS06950		TonB-dependent receptor	membrane protein	NA	NA	NA	2.03728	2.2872	9.0743	10.2221	7.87899	1.87776	4.46626	6.6596	2.73918	0.586808	1.11547	0.526066	0.598843	NA
H845_RS11560		TonB-dependent receptor	hypothetical protein	Membrane Transport	Membrane Transport - no subcategory	Ton and Tol transport systems	0	9.27214	9.19662	31.0795	38.329	1.90308	6.15626	23.7705	7.26995	1.96252	1.46479	1.3398	0.180311	NA
H845_RS13175		TonB-dependent receptor	TonB-dependent receptor	NA	NA	NA	11.4303	15.3991	10.1824	22.9407	31.8281	6.32121	12.3373	20.3633	7.17471	0.738181	0.712163	1.03653	0.299953	NA
H845_RS18505		TonB-dependent receptor	hypothetical protein	Membrane Transport	Membrane Transport - no subcategory	Ton and Tol transport systems	5.3657	12.0479	5.97488	21.5379	20.7514	9.89116	7.79615	17.3935	2.35468	1.17075	1.19031	0.983572	0.325326	NA
Hemin uptake locus
H845_RS03495	hmuR	Hemin receptor	heme transporter CcmD	Membrane Transport;Iron acquisition and metabolism	Membrane Transport - no subcategory;Iron acquisition and metabolism - no subcategory	Ton and Tol transport systems;Hemin transport system	21.7678	26.882	14.5435	111.405	119.543	138.438	21.0644	123.128	33.2251	2.54723	0.387424	6.57479	4.87205e-11	1.73979e-09
H845_RS03500	hmuT	Hemin-binding periplasmic protein HmuT precursor	hemin receptor	Iron acquisition and metabolism	Iron acquisition and metabolism - no subcategory	Hemin transport system	5.59744	6.28411	0	56.1703	38.9657	67.0693	3.96052	54.0684	5.19987	3.74782	1.20715	3.10469	0.00190476	NA
H845_RS03505	hmuU	Hemin transport system permease protein HmuU	iron ABC transporter	Iron acquisition and metabolism	Iron acquisition and metabolism - no subcategory	Hemin transport system	9.8817	5.54697	22.0072	24.7907	19.1083	9.10799	12.4786	17.669	3.06047	0.502352	1.02641	0.489425	0.624541	NA
H845_RS03510	hmuV	hemin ABC transporter ATP-binding protein; Hemin import ATP-binding protein HmuV	hemin ABC transporter ATP-binding protein	Iron acquisition and metabolism	Iron acquisition and metabolism - no subcategory	Hemin transport system	18.2472	20.4857	27.0919	79.3482	75.2743	61.668	21.9416	72.0968	7.75473	1.72164	0.693544	2.48238	0.0130507	NA
H845_RS03515		Heme-degrading monooxygenase IsdG (EC 1.14.99.3); Heme oxygenase (staphylobilin-producing)	antibiotic biosynthesis monooxygenase	Iron acquisition and metabolism	Iron acquisition and metabolism - no subcategory	Heme, hemin uptake and utilization systems in GramPositives	160.46	54.0433	71.4709	193.226	210.992	251.424	95.3247	218.547	9.81122	1.177	0.603152	1.95141	0.0510078	0.188219
Heme de novo synthesis
H845_RS01965		5-aminolevulinate (ALA) synthase	5-aminolevulinate synthase	Cofactors, Vitamins, Prosthetic Groups, Pigments	Tetrapyrroles	Heme and Siroheme Biosynthesis	507.046	528.908	653.527	584.944	475.57	529.903	563.16	530.139	137.351	-0.0893532	0.181666	-0.491854	0.622822	0.834742
H845_RS08335		porphobilinogen synthase; Delta-aminolevulinic acid dehydratase	porphobilinogen synthase	Cofactors, Vitamins, Prosthetic Groups, Pigments	Tetrapyrroles	Heme and Siroheme Biosynthesis	1450.68	1354.35	1723.07	730.435	622.064	675.587	1509.37	676.029	215.348	-1.16184	0.159519	-7.28335	3.25632e-13	1.60211e-11
H845_RS02840		hydroxymethylbilane synthase; Porphobilinogen deaminase	hydroxymethylbilane synthase	Cofactors, Vitamins, Prosthetic Groups, Pigments	Tetrapyrroles	Heme and Siroheme Biosynthesis	238.023	204.347	270.243	262.274	267.135	344.136	237.538	291.181	56.8216	0.292608	0.255372	1.14581	0.251873	0.539826
H845_RS15410		Uroporphyrinogen decarboxylase	uroporphyrinogen decarboxylase	Cofactors, Vitamins, Prosthetic Groups, Pigments	Tetrapyrroles	Heme and Siroheme Biosynthesis	271.286	203.044	259.688	277.012	301.868	285.139	244.673	288.006	56.1371	0.234487	0.251377	0.932809	0.350918	0.637995
H845_RS02885		Coproporphyrinogen-III oxidase%2C aerobic	coproporphyrinogen III oxidase	Cofactors, Vitamins, Prosthetic Groups, Pigments	Tetrapyrroles	Heme and Siroheme Biosynthesis	166.815	224.735	191.945	290.158	253.756	220.38	194.498	254.765	40.5251	0.390911	0.293772	1.33066	0.1833	0.452753
H845_RS14935		Ferrochelatase	ferrochelatase	Cofactors, Vitamins, Prosthetic Groups, Pigments	Tetrapyrroles	Heme and Siroheme Biosynthesis	444.871	393.181	432.138	588.905	336.778	453.66	423.396	459.781	93.6007	0.109071	0.225114	0.484513	0.628022	0.837336
H845_RS01555		Oxygen-independent coproporphyrinogen-III oxidase 1	coproporphyrinogen III oxidase	Cofactors, Vitamins, Prosthetic Groups, Pigments;RNA Metabolism;Stress Response	Tetrapyrroles;RNA processing and modification;Heat shock	Heme and Siroheme Biosynthesis;Queuosine-Archaeosine Biosynthesis;Heat shock dnaK gene cluster extended	8.61805	14.5129	0	8.64822	0	7.94328	7.71032	5.5305	1.54125	-0.526915	1.49903	-0.351503	0.725211	NA
H845_RS15365		Oxygen-independent coproporphyrinogen-III oxidase	coproporphyrinogen III oxidase	Cofactors, Vitamins, Prosthetic Groups, Pigments	Tetrapyrroles	Heme and Siroheme Biosynthesis	221.688	157.626	119.314	152.017	200.05	217.952	166.21	190.007	48.3571	0.190413	0.288922	0.659046	0.509867	0.768247
Other genes
H845_RS00005			acetate kinase	Carbohydrates;Carbohydrates;Carbohydrates	Central carbohydrate metabolism;Fermentation;Fermentation	Pyruvate metabolism II: acetyl-CoA, acetogenesis from pyruvate;Fermentations: Mixed acid;Fermentations: Lactate	1668.15	1755.74	1783.23	1661.43	1454.79	1645.16	1735.71	1587.13	399.643	-0.130489	0.125452	-1.04015	0.298271	0.588689
H845_RS00010			phosphoketolase	Carbohydrates;Carbohydrates;Carbohydrates;Carbohydrates	Central carbohydrate metabolism;Central carbohydrate metabolism;Fermentation;Fermentation	Pentose phosphate pathway;Pentose phosphate pathway;Fermentations: Lactate;Fermentations: Lactate	6773.44	6749.6	6499.89	6268.53	5588.85	6579.23	6674.31	6145.54	3015.03	-0.119474	0.0987324	-1.21008	0.226247	0.505793
H845_RS00015			hypothetical protein	NA	NA	NA	28.9655	32.5189	32.2541	0	33.6065	53.3952	31.2462	29.0006	2.0865	-0.0836475	1.23741	-0.0675987	0.946105	NA
H845_RS00025			dTDP-glucose 4%2C6-dehydratase	Cell Wall and Capsule;Cell Wall and Capsule	Capsular and extracellular polysacchrides;Capsular and extracellular polysacchrides	dTDP-rhamnose synthesis;Rhamnose containing glycans	23.9322	59.1099	58.6285	57.6384	85.1513	57.3518	47.2235	66.7139	11.9396	0.521129	0.535358	0.973421	0.330344	0.624473
H845_RS00030			glucose-1-phosphate thymidylyltransferase	Cell Wall and Capsule;Cell Wall and Capsule	Capsular and extracellular polysacchrides;Capsular and extracellular polysacchrides	dTDP-rhamnose synthesis;Rhamnose containing glycans	28.2689	19.0421	31.4784	79.4301	52.4773	72.9556	26.2631	68.2877	8.38809	1.36692	0.649142	2.10574	0.0352273	0.149218
H845_RS00035			TonB-dependent receptor	Iron acquisition and metabolism	Iron acquisition and metabolism - no subcategory	Hemin transport system	45.8903	76.0532	63.267	85.5232	72.6809	56.3963	61.7369	71.5335	30.5893	0.216177	0.341073	0.633814	0.526202	0.778231
H845_RS00040	glnQ		glutamine ABC transporter ATP-binding protein	NA	NA	NA	23.3541	26.219	22.2904	26.7838	64.5141	18.4504	23.9545	36.5828	9.10114	0.63502	0.632032	1.00473	0.315028	0.609678
H845_RS00045			transporter	NA	NA	NA	28.7732	50.249	28.4799	41.7067	51.9296	55.9873	35.834	49.8746	13.4467	0.486517	0.494587	0.983684	0.325271	0.619235
H845_RS00050			LysR family transcriptional regulator	NA	NA	NA	15.4571	23.1378	5.73734	56.8746	51.8086	4.74896	14.7774	37.8107	5.11938	1.35767	0.906873	1.49709	0.134369	NA
H845_RS00055			arginine deiminase	Stress Response	Stress Response - no subcategory	Dimethylarginine metabolism	40.5285	26.0002	25.7885	52.2905	58.2179	26.6823	30.7724	45.7303	6.62752	0.568996	0.699823	0.813056	0.416186	NA
H845_RS00060			inference=COORDINATES: similar to AA sequence:RefSeq:WP_019086000.1	Nucleosides and Nucleotides;Nucleosides and Nucleotides	Pyrimidines;Nucleosides and Nucleotides - no subcategory	Pyrimidine utilization;Hydantoin metabolism	105.049	99.7923	103.479	141.908	225.01	152.684	102.773	173.201	34.2599	0.762384	0.32768	2.32661	0.0199859	0.0981127
H845_RS00065			hypothetical protein	NA	NA	NA	13.2143	7.41771	22.0719	86.1939	56.2158	30.4492	14.2347	57.6197	5.45474	2.01176	0.877535	2.29251	0.0218763	NA
H845_RS00070			xylose isomerase	NA	NA	NA	35.1006	13.1355	19.5428	5.87058	49.7744	32.3523	22.593	29.3325	4.45199	0.393738	0.885778	0.444511	0.656673	NA
H845_RS00075			2OG-Fe(II) oxygenase	Amino Acids and Derivatives	Lysine, threonine, methionine, and cysteine	Methionine Degradation	47.1941	52.9837	42.0417	42.6234	91.2595	47.8488	47.4065	60.5772	11.4765	0.373417	0.540615	0.690726	0.489738	0.756122
H845_RS00080			class II aldolase	NA	NA	NA	347.663	420.337	349.91	469.647	330.968	308.117	372.637	369.577	55.6815	-0.0171927	0.261781	-0.065676	0.947636	0.977733
H845_RS00090			secretion protein	Virulence, Disease and Defense	Resistance to antibiotics and toxic compounds	Multidrug Resistance, Tripartite Systems Found in Gram Negative Bacteria	223.09	164.48	211.341	324.112	252.396	380.555	199.637	319.021	78.1291	0.668902	0.23616	2.83241	0.00461979	0.0301717
H845_RS00095			membrane protein	NA	NA	NA	288.194	292.439	302.4	361.504	304.362	449.527	294.344	371.798	60.2867	0.33302	0.250459	1.32964	0.183637	0.452753
H845_RS00100			DUF1656 domain-containing protein	NA	NA	NA	336.966	552.905	317.496	910.392	501.225	740.619	402.456	717.412	21.6701	0.827597	0.414751	1.99541	0.0459985	0.175285
H845_RS00105			transcriptional regulator	NA	NA	NA	234.596	179.574	118.741	128.41	222.696	255.542	177.637	202.216	17.8671	0.188228	0.444456	0.423502	0.671929	0.859288
H845_RS00110			hypothetical protein	NA	NA	NA	1801.02	1904.56	1242.12	2227.1	1923.32	2099.11	1649.23	2083.18	161.116	0.333716	0.182083	1.83277	0.0668369	0.226546
H845_RS00115			hypothetical protein	NA	NA	NA	4172.89	3497.11	3621.33	3617.37	4121.7	5200.45	3763.78	4313.17	206.789	0.195702	0.168832	1.15915	0.246394	0.533773
H845_RS00120			ABC transporter ATP-binding protein	NA	NA	NA	22.6456	20.3389	15.1299	36.3597	28.0255	12.5235	19.3715	25.6362	4.98438	0.396357	0.800581	0.495087	0.620539	NA
H845_RS00125			ABC transporter substrate-binding protein	Amino Acids and Derivatives	Arginine; urea cycle, polyamines	Polyamine Metabolism	9.82408	22.0585	10.9394	39.4339	34.1944	22.6372	14.274	32.0885	4.73415	1.17801	0.84889	1.38771	0.165226	NA
H845_RS00130			hypothetical protein	NA	NA	NA	0	0	0	0	8.04436	19.1717	0	9.07203	0.437523	2.14561	2.65071	0.809448	0.418257	NA
H845_RS00135			hypothetical protein	NA	NA	NA	62.0183	92.8352	103.589	124.471	119.925	104.798	86.1475	116.398	9.82859	0.441549	0.566779	0.77905	0.43595	0.71872
H845_RS00140			zinc metallopeptidase	NA	NA	NA	7.16949	16.098	15.9669	64.7513	44.3638	39.6488	13.0781	49.5879	4.38411	1.93271	0.946864	2.04117	0.041234	NA
H845_RS00160			NAD(+) kinase	Cofactors, Vitamins, Prosthetic Groups, Pigments	NAD and NADP	NAD and NADP cofactor biosynthesis global	44.0067	35.2895	35.0021	75.7042	24.3132	46.3556	38.0994	48.791	6.93247	0.328632	0.691391	0.475321	0.634559	NA
H845_RS00165			carbon-nitrogen hydrolase	NA	NA	NA	106.785	159.847	145.333	101.206	142.249	109.36	137.321	117.605	21.5533	-0.209027	0.391347	-0.534123	0.593257	0.820155
H845_RS00170			cation transporter	NA	NA	NA	289.58	242.351	216.925	248.326	219.913	266.907	249.619	245.048	47.1242	-0.0334968	0.271923	-0.123185	0.901961	0.962151
H845_RS00175			phosphoserine phosphatase SerB	Amino Acids and Derivatives;Amino Acids and Derivatives;Amino Acids and Derivatives	Alanine, serine, and glycine;Alanine, serine, and glycine;Alanine, serine, and glycine	Serine Biosynthesis;Serine Biosynthesis;Glycine and Serine Utilization	33.363	18.7279	30.9589	33.4798	51.6113	102.502	27.6833	62.5312	8.13767	1.17069	0.676287	1.73106	0.0834409	0.268125
H845_RS00180			tRNA (adenosine(37)-N6)-dimethylallyltransferase MiaA	NA	NA	NA	30.2061	39.5636	16.8177	5.05197	27.2579	4.64017	28.8625	12.3167	4.10271	-1.16773	0.932284	-1.25255	0.21037	NA
H845_RS00185			acetolactate synthase%2C large subunit%2C biosynthetic type	Amino Acids and Derivatives;Carbohydrates;Carbohydrates	Branched-chain amino acids;Fermentation;Fermentation	Branched-Chain Amino Acid Biosynthesis;Acetolactate synthase subunits;Acetoin, butanediol metabolism	205.399	249.294	244.173	183.835	158.873	168.85	232.955	170.519	72.9099	-0.451315	0.224463	-2.01064	0.0443637	0.170433
H845_RS00190			acetolactate synthase small subunit	Amino Acids and Derivatives;Carbohydrates;Carbohydrates	Branched-chain amino acids;Fermentation;Fermentation	Branched-Chain Amino Acid Biosynthesis;Acetolactate synthase subunits;Acetoin, butanediol metabolism	117.546	109.972	98.1686	88.4683	106.073	63.1999	108.562	85.9138	9.95809	-0.331203	0.558976	-0.592517	0.553504	0.797297
H845_RS00195			ketol-acid reductoisomerase	Cofactors, Vitamins, Prosthetic Groups, Pigments;Amino Acids and Derivatives	Coenzyme A;Branched-chain amino acids	Coenzyme A Biosynthesis;Branched-Chain Amino Acid Biosynthesis	1164.51	1329.63	1230.51	1417.23	1268.69	1310.84	1241.55	1332.25	260.517	0.101138	0.140774	0.718447	0.472482	0.744901
H845_RS00200			fumarylacetoacetate hydrolase	Metabolism of Aromatic Compounds;Metabolism of Aromatic Compounds	Metabolism of central aromatic intermediates;Metabolism of Aromatic Compounds - no subcategory	Salicylate and gentisate catabolism;Gentisate degradation	353.606	319.145	316.546	285.267	353.952	338.701	329.765	325.973	47.4371	-0.013642	0.268093	-0.0508853	0.959417	0.980226
H845_RS00205			aldo/keto reductase	NA	NA	NA	531.552	522.165	480.919	290.519	312.03	301.834	511.545	301.461	85.9218	-0.761677	0.208012	-3.6617	0.000250552	0.00259216
H845_RS00210			ATP-dependent chaperone ClpB	Protein Metabolism;Protein Metabolism	Protein folding;Protein degradation	Protein chaperones;Proteolysis in bacteria, ATP-dependent	3476.42	3608.7	4223.41	3482.74	2953.19	3848.29	3769.51	3428.07	1859.89	-0.137344	0.121871	-1.12696	0.259761	0.552553
H845_RS00245			recombinase RecD	DNA Metabolism	DNA repair	DNA repair, bacterial RecBCD pathway	81.2245	80.7673	69.7727	44.2477	70.0058	66.3089	77.2548	60.1875	29.7056	-0.351052	0.337545	-1.04001	0.298333	0.588689
H845_RS00250			hypothetical protein	NA	NA	NA	20.2991	68.3681	45.2075	101.851	78.5052	18.7098	44.6249	66.3553	2.74224	0.585192	1.09764	0.533135	0.59394	NA
H845_RS00255			transposase	NA	NA	NA	28.5564	27.4797	36.3411	40.9377	47.3312	41.3608	30.7924	43.2099	9.09864	0.49442	0.585566	0.844345	0.398477	0.681783
H845_RS00265			chloramphenicol efflux pump	NA	NA	NA	70.5688	64.371	49.1129	35.4079	88.6985	40.6521	61.3509	54.9195	13.2225	-0.138085	0.513706	-0.268802	0.788082	0.916084
H845_RS00270			hypothetical protein	NA	NA	NA	19.6563	50.4405	28.1417	45.0861	32.5796	41.411	32.7462	39.6922	12.939	0.280449	0.512992	0.546692	0.58459	0.818648
H845_RS00275			transposase	NA	NA	NA	23.2161	11.1704	29.5451	39.9384	35.9146	24.4553	21.3105	33.4361	8.27947	0.645825	0.632498	1.02107	0.307221	0.601202
H845_RS00280			ATP-binding protein	NA	NA	NA	38.8807	14.5501	14.4316	58.5252	55.1348	11.9455	22.6208	41.8685	4.99163	0.871993	0.854167	1.02087	0.307316	NA
H845_RS00285			IS5/IS1182 family transposase	NA	NA	NA	30.1941	40.6778	33.6221	42.4197	60.7219	66.7919	34.8313	56.6445	7.59787	0.711655	0.648893	1.09672	0.272763	NA
H845_RS00290			hypothetical protein	NA	NA	NA	149.228	86.4694	64.3238	48.3065	59.5742	57.6796	100.007	55.1868	16.1705	-0.861504	0.469023	-1.8368	0.0662387	0.224927
H845_RS00295			ferredoxin	Respiration;Respiration	Electron accepting reactions;Electron accepting reactions	Anaerobic respiratory reductases;Anaerobic respiratory reductases	90.0695	77.3262	70.7967	53.1675	65.5691	39.067	79.3974	52.6012	12.4962	-0.587504	0.504918	-1.16356	0.244601	0.53145
H845_RS00300			aminomethyltransferase	Stress Response	Osmotic stress	Choline and Betaine Uptake and Betaine Biosynthesis	156.003	235.189	153.861	80.5108	65.504	69.8399	181.684	71.9516	28.5419	-1.3399	0.360557	-3.71618	0.000202255	0.00215285
H845_RS00305			potassium transporter	NA	NA	NA	15.0768	42.3158	25.1827	60.5182	46.6465	34.7407	27.5251	47.3018	9.95741	0.789976	0.590626	1.33752	0.181052	0.451268
H845_RS00310			aminomethyltransferase	Stress Response	Osmotic stress	Choline and Betaine Uptake and Betaine Biosynthesis	33.1659	44.6815	32.0071	79.8769	63.278	42.7968	36.6182	61.9839	22.3678	0.758815	0.401682	1.8891	0.058879	0.207247
H845_RS00315			hypothetical protein	NA	NA	NA	127.713	143.38	114.864	103.514	98.7837	90.5488	128.652	97.6155	23.1046	-0.398607	0.371779	-1.07216	0.283648	0.572668
H845_RS00320			hypothetical protein	NA	NA	NA	39.4574	66.4467	92.2678	83.1505	61.0391	83.6463	66.0573	75.9453	18.0512	0.20308	0.43916	0.462428	0.643775	0.84871
H845_RS00325			3-octaprenyl-4-hydroxybenzoate carboxy-lyase	Cofactors, Vitamins, Prosthetic Groups, Pigments;Cofactors, Vitamins, Prosthetic Groups, Pigments	Quinone cofactors;Quinone cofactors	Ubiquinone Biosynthesis;Ubiquinone Biosynthesis - gjo	68.4012	40.417	64.1406	68.6406	55.6917	36.5001	57.6529	53.6108	15.5018	-0.112747	0.464458	-0.242749	0.8082	0.926257
H845_RS00330			aromatic acid decarboxylase	Cofactors, Vitamins, Prosthetic Groups, Pigments;Cofactors, Vitamins, Prosthetic Groups, Pigments	Quinone cofactors;Quinone cofactors	Ubiquinone Biosynthesis;Ubiquinone Biosynthesis - gjo	17.1921	96.506	47.86	43.1308	59.8402	31.6921	53.8527	44.8877	5.76145	-0.23554	0.771114	-0.305454	0.76002	NA
H845_RS00335			histidine ammonia-lyase	Amino Acids and Derivatives	Histidine Metabolism	Histidine Degradation	20.381	22.8813	11.3474	51.1309	63.0574	25.047	18.2032	46.4117	9.54105	1.35489	0.629266	2.15312	0.0313092	0.136454
H845_RS00340			urocanate hydratase	Amino Acids and Derivatives	Histidine Metabolism	Histidine Degradation	79.7915	89.58	75.1811	95.4691	73.5861	62.2296	81.5176	77.0949	25.9233	-0.0852978	0.357473	-0.238614	0.811405	0.926257
H845_RS00345			hypothetical protein	NA	NA	NA	41.0934	46.1346	40.6745	96.2203	17.6583	46.2928	42.6342	53.3905	10.5485	0.297135	0.607574	0.489052	0.624805	0.835842
H845_RS00350			inference=COORDINATES: similar to AA sequence:RefSeq:WP_016552469.1	Nucleosides and Nucleotides	Nucleosides and Nucleotides - no subcategory	Hydantoin metabolism	44.0217	40.4362	26.7379	24.0959	15.4773	25.8204	37.0653	21.7978	7.37746	-0.783861	0.657487	-1.19221	0.23318	NA
H845_RS00355			allantoinase	NA	NA	NA	44.5329	8.33267	20.662	48.4129	60.2795	13.682	24.5092	40.7915	8.82582	0.724474	0.683258	1.06032	0.288998	0.577474
H845_RS00360			MFS transporter	NA	NA	NA	21.3947	30.0241	23.8236	21.4696	41.371	24.6494	25.0808	29.1633	5.0868	0.239916	0.779671	0.307714	0.7583	NA
H845_RS00365			TonB-dependent receptor	Membrane Transport	Membrane Transport - no subcategory	Ton and Tol transport systems	6.45528	14.4944	11.9803	41.0266	43.2731	13.883	10.9766	32.7276	10.1875	1.5933	0.639793	2.49034	0.012762	0.0684374
H845_RS00370			MFS transporter	NA	NA	NA	0	0	4.57588	12.3712	28.6065	3.78759	1.52529	14.9218	2.00749	3.25415	1.60783	2.02394	0.0429761	NA
H845_RS00375			hypothetical protein	NA	NA	NA	7.55529	4.24107	4.20653	30.3269	49.673	10.4456	5.33429	30.1485	4.71123	2.49662	1.01956	2.44872	0.0143366	NA
H845_RS00380			bifunctional 5%2C10-methylene-tetrahydrofolate dehydrogenase/5%2C10-methylene-tetrahydrofolate cyclohydrolase	Cofactors, Vitamins, Prosthetic Groups, Pigments;Carbohydrates;Carbohydrates	Folate and pterines;One-carbon Metabolism;One-carbon Metabolism	5-FCL-like protein;One-carbon metabolism by tetrahydropterines;One-carbon metabolism by tetrahydropterines	28.2689	25.3895	31.4784	45.3887	39.358	62.5333	28.3789	49.0933	6.87296	0.7857	0.684269	1.14823	0.250872	NA
H845_RS00385			formyltetrahydrofolate deformylase	Cofactors, Vitamins, Prosthetic Groups, Pigments;Carbohydrates	Folate and pterines;One-carbon Metabolism	5-FCL-like protein;One-carbon metabolism by tetrahydropterines	52.1081	45.5004	38.6827	69.7207	71.6528	26.6823	45.4304	56.0186	8.78865	0.303506	0.614708	0.49374	0.62149	0.834552
H845_RS00390			hypothetical protein	Stress Response	Osmotic stress	Choline and Betaine Uptake and Betaine Biosynthesis	0	28.0918	9.28768	16.7399	25.8057	15.3754	12.4598	19.307	1.91032	0.673248	1.31733	0.51107	0.609302	NA
H845_RS00395			sarcosine oxidase subunit alpha	Stress Response	Osmotic stress	Choline and Betaine Uptake and Betaine Biosynthesis	6.71247	9.41991	7.47455	5.05197	9.08595	1.54672	7.86897	5.22822	3.91465	-0.55797	0.90692	-0.615236	0.538399	NA
H845_RS00400			sarcosine oxidase subunit delta	Stress Response	Osmotic stress	Choline and Betaine Uptake and Betaine Biosynthesis	17.735	0	0	0	0	0	5.91168	0	NA
H845_RS00405			sarcosine oxidase subunit beta	Stress Response	Osmotic stress	Choline and Betaine Uptake and Betaine Biosynthesis	4.0115	0	0	4.02554	3.10282	0	1.33717	2.37612	0.46429	0.61672	2.53348	0.243429	0.807673	NA
H845_RS00410			LysR family transcriptional regulator	NA	NA	NA	0	0	11.6168	10.4689	28.2424	4.80778	3.87226	14.5064	1.76725	1.96047	1.55718	1.25899	0.208036	NA
H845_RS00415			XRE family transcriptional regulator	Virulence, Disease and Defense	Resistance to antibiotics and toxic compounds	Cobalt-zinc-cadmium resistance	30.9143	8.67668	34.4241	23.2669	35.8675	28.4938	24.6717	29.2094	3.49683	0.246871	0.943241	0.261726	0.793532	NA
H845_RS00420			glutamine amidotransferase	Nitrogen Metabolism;Amino Acids and Derivatives	Nitrogen Metabolism - no subcategory;Glutamine, glutamate, aspartate, asparagine; ammonia assimilation	Ammonia assimilation;Glutamine, Glutamate, Aspartate and Asparagine Biosynthesis	151.635	88.2708	87.5519	61.9933	43.4395	93.1747	109.152	66.2025	15.661	-0.74033	0.476999	-1.55206	0.120649	0.346454
H845_RS00425			protein glxC	Nitrogen Metabolism;Amino Acids and Derivatives	Nitrogen Metabolism - no subcategory;Glutamine, glutamate, aspartate, asparagine; ammonia assimilation	Ammonia assimilation;Glutamine, Glutamate, Aspartate and Asparagine Biosynthesis	0	16.7391	24.9041	0	5.76631	13.7426	13.8811	6.50296	1.37145	-1.05981	1.603	-0.661143	0.508521	NA
H845_RS00430			FMN-binding glutamate synthase family protein	Nitrogen Metabolism;Amino Acids and Derivatives	Nitrogen Metabolism - no subcategory;Glutamine, glutamate, aspartate, asparagine; ammonia assimilation	Ammonia assimilation;Glutamine, Glutamate, Aspartate and Asparagine Biosynthesis	79.3305	97.5446	63.0979	26.5361	29.2194	24.3731	79.991	26.7095	14.1672	-1.57728	0.501184	-3.14711	0.00164893	0.0129919
H845_RS00435			type III glutamate--ammonia ligase	Cell Wall and Capsule;Nitrogen Metabolism;Amino Acids and Derivatives;Amino Acids and Derivatives	Cell Wall and Capsule - no subcategory;Nitrogen Metabolism - no subcategory;Glutamine, glutamate, aspartate, asparagine; ammonia assimilation;Glutamine, glutamate, aspartate, asparagine; ammonia assimilation	Peptidoglycan Biosynthesis;Ammonia assimilation;Glutamine, Glutamate, Aspartate and Asparagine Biosynthesis;Glutamine synthetases	95.0807	89.6656	93.1703	26.7158	50.0094	21.0327	92.6389	32.5859	16.5149	-1.47965	0.470576	-3.14433	0.0016647	0.0130235
H845_RS00440			ammonia channel protein	Nitrogen Metabolism	Nitrogen Metabolism - no subcategory	Ammonia assimilation	138.88	118.989	81.3931	110.026	110.248	70.74	113.087	97.0045	28.8331	-0.223573	0.352596	-0.634077	0.526031	0.778231
H845_RS00445			partial=true	NA	NA	NA	13.3188	7.47635	0	6.68272	41.2074	18.414	6.93172	22.1014	2.18673	1.673	1.33461	1.25355	0.210006	NA
H845_RS00450			hypothetical protein	NA	NA	NA	23.2711	47.0267	20.7305	28.0231	43.1995	8.57962	30.3428	26.6007	6.13669	-0.165135	0.750827	-0.219938	0.825919	NA
H845_RS00455			hypothetical protein	NA	NA	NA	134.339	87.9775	130.891	22.4681	56.2838	41.2734	117.736	40.0084	14.1352	-1.53158	0.510346	-3.00105	0.00269046	0.0192596
H845_RS00460			IS5/IS1182 family transposase	NA	NA	NA	54.3493	54.237	80.693	54.5396	60.7219	55.6599	63.0931	56.9738	9.97261	-0.141055	0.556821	-0.253323	0.800019	0.925413
H845_RS00465			hypothetical protein	Membrane Transport	Membrane Transport - no subcategory	Ton and Tol transport systems	5.87048	8.78754	8.71596	7.85472	30.2714	1.80361	7.79133	13.3099	5.4087	0.810383	0.877621	0.923385	0.355807	NA
H845_RS00470			histidine ammonia-lyase	Amino Acids and Derivatives	Histidine Metabolism	Histidine Degradation	8.69963	19.5337	9.68732	8.73009	29.1591	26.7283	12.6402	21.5391	5.91182	0.796068	0.767331	1.03745	0.299526	NA
H845_RS00475			hypothetical protein	Protein Metabolism	Protein biosynthesis	tRNA aminoacylation, Pro	514.201	429.89	377.659	526.98	507.735	615.114	440.583	549.943	45.4117	0.3144	0.277959	1.1311	0.258012	0.550326
H845_RS00480			hypothetical protein	NA	NA	NA	126.362	165.508	211.063	232.475	179.188	213.525	167.644	208.396	8.95583	0.31369	0.591549	0.530285	0.595914	0.821541
H845_RS00485			dienelactone hydrolase	NA	NA	NA	82.0329	35.4217	49.1864	50.6585	48.8084	69.7938	55.547	56.4202	8.89987	0.00808002	0.601224	0.0134393	0.989277	0.997386
H845_RS00490			DNA ligase	Miscellaneous;DNA Metabolism;DNA Metabolism	Miscellaneous - no subcategory;DNA repair;DNA Metabolism - no subcategory	Bacillus subtilis scratch - gjo;DNA Repair Base Excision;DNA ligases	78.6254	170.237	112.567	73.2649	99.9109	62.1165	120.476	78.4307	17.7645	-0.601308	0.446968	-1.3453	0.178527	0.446127
H845_RS00495			partial=true	NA	NA	NA	46.2653	43.2841	34.3453	30.9515	38.7675	10.6607	41.2983	26.7933	8.85841	-0.61281	0.615863	-0.995043	0.319715	0.611797
H845_RS00500			membrane protein	Membrane Transport	Membrane Transport - no subcategory	Ton and Tol transport systems	11.3994	15.3574	17.771	9.15143	38.7958	2.10137	14.8426	16.6829	6.93565	0.208576	0.786789	0.265097	0.790934	NA
H845_RS00505			flavin reductase	Nucleosides and Nucleotides	Pyrimidines	Pyrimidine utilization	46.5422	41.8015	41.461	0	7.19992	8.57962	43.2682	5.25985	2.61489	-2.98807	1.36539	-2.18843	0.0286383	NA
H845_RS00510			MFS transporter	NA	NA	NA	10.17	3.80587	11.3246	6.80373	7.86631	0	8.43349	4.89001	1.97132	-0.774625	1.28648	-0.602126	0.54709	NA
H845_RS00515			hypothetical protein	Stress Response;Carbohydrates	Oxidative stress;Central carbohydrate metabolism	Glutathione: Non-redox reactions;Methylglyoxal Metabolism	21.0604	31.5253	39.0857	3.52235	2.71497	0	30.5571	2.07911	4.66361	-3.87269	1.23323	-3.14029	0.00168783	NA
H845_RS00520			alkanesulfonate monooxygenase	Sulfur Metabolism;Sulfur Metabolism	Organic sulfur assimilation;Organic sulfur assimilation	Alkanesulfonate assimilation;Alkanesulfonates Utilization	82.5045	126.751	159.566	21.7877	6.71745	8.0047	122.941	12.17	15.6064	-3.38641	0.629369	-5.38063	7.42236e-08	1.88886e-06
H845_RS00525			monooxygenase	NA	NA	NA	130.689	245.858	220.256	14.178	19.1243	6.51116	198.934	13.2712	30.134	-3.87352	0.509578	-7.60143	2.92868e-14	1.54383e-12
H845_RS00530			acyl-CoA dehydrogenase	NA	NA	NA	278.156	316.74	292.036	15.9503	18.4413	25.6377	295.644	20.0098	39.8436	-3.8833	0.430124	-9.02833	1.74306e-19	1.67789e-17
H845_RS00535			aliphatic sulfonate ABC transporter substrate-binding protein	Sulfur Metabolism;Sulfur Metabolism	Organic sulfur assimilation;Organic sulfur assimilation	Alkanesulfonate assimilation;Alkanesulfonates Utilization	15.7953	5.91099	17.5885	0	12.2174	9.7057	13.0983	7.30769	1.94396	-0.800718	1.29032	-0.62056	0.534889	NA
H845_RS00540			acyl-CoA dehydrogenase	NA	NA	NA	17.5503	0	9.77141	13.2088	20.3623	12.1321	9.10724	15.2344	2.78267	0.727378	1.09636	0.663449	0.507043	NA
H845_RS00545			SfnB family sulfur acquisition oxidoreductase	Sulfur Metabolism	Organic sulfur assimilation	Alkanesulfonate assimilation	20.2018	36.2881	26.9944	12.1635	34.3766	18.62	27.8281	21.72	6.15099	-0.322651	0.723357	-0.446047	0.655563	NA
H845_RS00550			membrane protein	Membrane Transport	Membrane Transport - no subcategory	Ton and Tol transport systems	30.3118	34.0303	33.7531	70.9751	46.8912	60.5333	32.6984	59.4665	18.3009	0.856138	0.430924	1.98675	0.0469501	0.177385
H845_RS00555			hypothetical protein	NA	NA	NA	25.2409	0	7.02663	31.6616	9.76169	17.4484	10.7558	19.6239	2.41477	0.808122	1.20548	0.670375	0.502619	NA
H845_RS00560			hypothetical protein	NA	NA	NA	0	8.52035	0	0	5.87021	6.9951	2.84012	4.28843	0.471124	0.575508	2.5247	0.227951	0.819684	NA
H845_RS00565			MFS transporter	NA	NA	NA	24.656	27.6807	36.607	90.722	98.5335	90.9021	29.6479	93.3859	15.0172	1.66251	0.499404	3.329	0.000871594	0.00760545
H845_RS00570			hypothetical protein	Carbohydrates	Organic acids	Lactate utilization	0	0	18.8554	25.4884	45.8407	78.0358	6.28513	49.7883	3.32194	3.02737	1.32065	2.29233	0.0218868	NA
H845_RS00575			4Fe-4S ferredoxin	Carbohydrates	Organic acids	Lactate utilization	9.93023	18.5807	11.0576	86.3633	89.61	109.833	13.1895	95.2686	16.4347	2.86352	0.569941	5.02424	5.05432e-07	1.13033e-05
H845_RS00580			Fe-S oxidoreductase	Carbohydrates	Organic acids	Lactate utilization	40.762	30.5083	7.56496	115.897	110.35	112.711	26.2784	112.986	10.2819	2.08443	0.640205	3.25589	0.00113038	0.00943354
H845_RS00585			D-lactate dehydrogenase	Respiration;Carbohydrates	Electron donating reactions;Organic acids	Respiratory dehydrogenases 1;Lactate utilization	11.6799	29.5037	9.75448	73.2551	79.0494	80.7406	16.9794	77.6817	16.2603	2.20794	0.523902	4.21441	2.50436e-05	0.000358131
H845_RS00590			carbohydrate porin	NA	NA	NA	13.7257	3.85238	11.463	48.2081	66.3536	75.9061	9.68036	63.4893	10.6953	2.69925	0.686971	3.92921	8.5226e-05	0.0010721
H845_RS00595			hypothetical protein	NA	NA	NA	396.036	497.371	463.422	484.99	451.702	470.204	452.276	468.965	68.838	0.0534627	0.228586	0.233885	0.815074	0.926516
H845_RS00600			hypothetical protein	NA	NA	NA	699.363	892.225	876.109	669.911	362.679	483.454	822.566	505.348	83.8083	-0.712973	0.238911	-2.98426	0.00284262	0.0200834
H845_RS00605			hypothetical protein	NA	NA	NA	4633.28	5516.92	5404.99	3784.01	2606.37	4473.86	5185.06	3621.41	220.223	-0.52184	0.182884	-2.8534	0.00432544	0.028799
H845_RS00610			cardiolipin synthase A	Fatty Acids, Lipids, and Isoprenoids;Fatty Acids, Lipids, and Isoprenoids	Phospholipids;Phospholipids	Cardiolipin synthesis;Glycerolipid and Glycerophospholipid Metabolism in Bacteria	108.36	98.1077	108.986	87.6933	86.5185	115.985	105.151	96.7323	28.9687	-0.123179	0.336792	-0.365741	0.714558	0.879395
H845_RS00615			sodium-independent anion transporter	Amino Acids and Derivatives	Lysine, threonine, methionine, and cysteine	Cysteine Biosynthesis	35.408	16.5632	22.9996	26.6489	11.4114	13.5982	24.9903	17.2195	7.17514	-0.569372	0.678681	-0.838939	0.401504	NA
H845_RS00620			hypothetical protein	NA	NA	NA	329.64	246.72	234.514	91.8874	198.311	202.554	270.291	164.251	23.803	-0.707754	0.391168	-1.80934	0.0703989	0.235443
H845_RS00625			hypothetical protein	NA	NA	NA	575.65	709.319	812.982	338.145	228.057	194.114	699.317	253.439	34.0364	-1.47285	0.338347	-4.35309	1.34233e-05	0.000207725
H845_RS00630			general stress protein	NA	NA	NA	2828.29	2436.82	2439.51	1010.37	1056.64	1282.43	2568.2	1116.48	365.28	-1.20276	0.140423	-8.56527	1.07819e-17	8.84113e-16
H845_RS00635			integrase	NA	NA	NA	75.0666	103.003	69.6576	66.9595	109.674	46.1261	82.5759	74.2532	18.8621	-0.135062	0.436579	-0.309366	0.757043	0.899524
H845_RS00640			addiction module antidote protein%2C HigA family	Regulation and Cell signaling	Programmed Cell Death and Toxin-antitoxin Systems	Toxin-antitoxin replicon stabilization systems	94.4764	194.455	122.736	94.8071	133.972	72.566	137.223	100.448	7.57079	-0.429301	0.651139	-0.659307	0.509698	NA
H845_RS00645			hypothetical protein	NA	NA	NA	111.354	103.272	91.6491	111.743	138.557	80.323	102.092	110.208	21.9943	0.116135	0.390034	0.297756	0.765889	0.90274
H845_RS00650			hypothetical protein	NA	NA	NA	271.747	305.083	403.465	309.058	238.217	317.261	326.765	288.179	17.0255	-0.184986	0.434643	-0.425605	0.670396	0.858944
H845_RS00655			toxin-antitoxin system HicB family antitoxin	NA	NA	NA	458.155	564.137	559.542	222.464	171.472	258.819	527.278	217.585	25.2791	-1.28443	0.373849	-3.43569	0.000591053	0.00554488
H845_RS00660			toxin-antitoxin systems (TAS) HicA	NA	NA	NA	515.36	645.341	573.869	218.8	168.648	292.313	578.19	226.587	20.3646	-1.36026	0.417419	-3.25875	0.00111905	0.00938474
H845_RS00665			transposase	NA	NA	NA	25.7718	25.3167	14.3488	19.3965	7.47525	14.8462	21.8124	13.906	5.56128	-0.679425	0.76057	-0.893311	0.371691	NA
H845_RS00670			transposase	NA	NA	NA	0	16.3062	16.1734	14.5752	11.2344	0	10.8265	8.6032	0.670974	-0.309048	2.1535	-0.14351	0.885888	NA
H845_RS00675			hypothetical protein	NA	NA	NA	0	14.7775	14.6571	0	20.3623	0	9.81153	6.78742	0.632517	-0.424666	2.29015	-0.185432	0.85289	NA
H845_RS00680			restriction endonuclease NgoMIV	NA	NA	NA	140.402	144.491	228	199.6	153.848	140.193	170.964	164.547	28.7661	-0.0570084	0.350228	-0.162775	0.870696	0.945209
H845_RS00685			DNA cytosine methyltransferase	NA	NA	NA	306.333	195.674	129.387	275.604	196.091	296.952	210.465	256.216	44.3191	0.269411	0.317352	0.848933	0.395918	0.680034
H845_RS00690			acetyltransferase	NA	NA	NA	42.1207	75.6607	103.186	76.0827	104.255	124.233	73.6558	101.523	10.4302	0.478343	0.565538	0.845819	0.397654	0.680937
H845_RS00700			transcriptional regulator	NA	NA	NA	83.2014	233.521	162.133	229.605	128.71	115.03	159.618	157.782	7.65373	-0.0186365	0.659168	-0.0282728	0.977445	NA
H845_RS00705			hypothetical protein	NA	NA	NA	0	23.9433	23.7482	128.41	65.9841	78.6284	15.8972	91.0074	2.51423	2.54641	1.36844	1.86081	0.0627705	NA
H845_RS00710			hypothetical protein	NA	NA	NA	0	0	0	19.4336	0	17.8496	0	12.4277	0.321879	1.67075	2.98811	0.559131	0.576072	NA
H845_RS00715			hypothetical protein	NA	NA	NA	0	24.2502	0	0	33.415	0	8.08341	11.1383	0.446343	0.483159	2.71806	0.177759	0.858912	NA
H845_RS00720			hypothetical protein	NA	NA	NA	0	22.7894	22.6037	0	47.1031	37.4196	15.131	28.1742	1.07004	0.958367	1.7901	0.53537	0.592394	NA
H845_RS00725			hypothetical protein	NA	NA	NA	34.037	0	0	68.3122	26.327	15.686	11.3457	36.7751	1.41824	1.61436	1.65217	0.977115	0.328512	NA
H845_RS00730			hypothetical protein	NA	NA	NA	0	17.1956	34.1111	46.1107	35.5414	14.1174	17.1022	31.9232	1.60544	0.926071	1.44657	0.640185	0.522052	NA
H845_RS00735			hypothetical protein-pseudogene	NA	NA	NA	100.687	293.901	246.66	303.118	249.215	185.607	213.749	245.98	11.4508	0.21235	0.546811	0.388342	0.697763	0.873288
H845_RS00740			hypothetical protein	NA	NA	NA	85.3078	119.716	94.993	42.8032	131.968	78.6284	100.006	84.4666	4.3385	-0.211068	0.846203	-0.24943	0.803028	NA
H845_RS00745			hypothetical protein	NA	NA	NA	58.0976	114.143	64.6935	43.7257	89.8749	53.5487	78.9781	62.3831	4.88168	-0.312044	0.800344	-0.389887	0.69662	NA
H845_RS00750			DNA helicase	NA	NA	NA	33.8159	20.0988	13.29	25.9498	36.9262	11.0006	22.4016	24.6255	11.858	0.138891	0.56315	0.246632	0.805193	0.926257
H845_RS00755			hypothetical protein	NA	NA	NA	50.7479	45.5787	11.3019	40.7404	86.3557	9.35489	35.8762	45.4837	4.02068	0.359415	0.945198	0.380253	0.703757	NA
H845_RS00760			hypothetical protein	NA	NA	NA	30.9711	27.8164	41.3848	80.8068	52.7024	39.9646	33.3908	57.8246	7.38615	0.785348	0.669107	1.17373	0.240505	NA
H845_RS00770			lysophospholipase	Fatty Acids, Lipids, and Isoprenoids	Triacylglycerols	Triacylglycerol metabolism	9.03394	0	15.0894	18.1311	20.9628	20.8165	8.0411	19.9701	3.11044	1.30889	1.06484	1.22919	0.219001	NA
H845_RS00775			hypothetical protein	NA	NA	NA	234.004	210.169	260.571	469.647	361.996	431.364	234.915	421.002	14.0593	0.835693	0.48348	1.7285	0.0838993	0.268994
H845_RS00780			DNA polymerase I	DNA Metabolism	DNA repair	DNA Repair Base Excision	145.715	147.232	127.778	191.92	154.973	144.379	140.242	163.758	83.7135	0.219264	0.216183	1.01425	0.310463	0.602952
H845_RS00785			electron transporter SenC	NA	NA	NA	136.391	126.101	98.2725	104.664	136.524	155.291	120.255	132.16	15.7803	0.137554	0.450079	0.305622	0.759892	0.90055
H845_RS00790			peptide ABC transporter substrate-binding protein	NA	NA	NA	23.9407	26.8777	29.9911	51.0522	41.6649	16.5497	26.9365	36.4222	10.6193	0.436231	0.571357	0.763501	0.445165	0.728452
H845_RS00795			alcohol dehydrogenase	NA	NA	NA	4088.52	3682.15	3514.58	5218.71	4674.09	6014.94	3761.75	5302.58	404.77	0.492956	0.137181	3.59348	0.000326296	0.00326886
H845_RS00800			ABC transporter ATP-binding protein	NA	NA	NA	140.402	135.559	84.425	132.44	80.3631	137.174	120.129	116.659	42.2953	-0.0552884	0.309877	-0.17842	0.858393	0.943621
H845_RS00805			metal ABC transporter substrate-binding protein	NA	NA	NA	27.9872	37.7047	12.4659	56.1703	95.2494	77.3876	26.0526	76.2691	9.16886	1.55801	0.641241	2.42968	0.015112	0.0787249
H845_RS00810			zinc ABC transporter permease	NA	NA	NA	29.1493	39.2703	51.9339	70.2032	58.6208	96.7211	40.1178	75.1817	9.91989	0.908465	0.583853	1.55598	0.119712	0.344724
H845_RS00815			ABC transporter	NA	NA	NA	86.4015	97.0009	68.722	105.283	119.339	136.52	84.0415	120.381	16.6139	0.519674	0.441221	1.17781	0.238873	0.52311
H845_RS00820			homoserine lactone transporter	NA	NA	NA	80.23	81.065	142.942	169.073	117.907	147.896	101.412	144.959	15.4025	0.51229	0.467699	1.09534	0.273368	0.563882
H845_RS00825			hypothetical protein	NA	NA	NA	0	58.5005	38.6827	52.2905	26.8698	96.0564	32.3944	58.4056	2.62204	0.865867	1.15999	0.746447	0.455398	NA
H845_RS00830			class II fumarate hydratase	Carbohydrates	Central carbohydrate metabolism	TCA Cycle	173.694	156.001	201.15	87.1509	91.3573	70.4413	176.948	82.9832	37.5303	-1.08912	0.307534	-3.54147	0.000397898	0.00393279
H845_RS00835			gluconolactonase	Carbohydrates	Central carbohydrate metabolism	Entner-Doudoroff Pathway	91.7481	56.1837	55.7261	71.1445	51.6113	73.033	67.886	65.2629	16.014	-0.0734349	0.45328	-0.162008	0.8713	0.945209
H845_RS00840			antibiotic biosynthesis monooxygenase	NA	NA	NA	561.61	342.275	464.561	386.452	595.742	369.741	456.148	450.645	28.3452	-0.0110465	0.356593	-0.0309778	0.975287	0.987328
H845_RS00845			inference=COORDINATES: similar to AA sequence:RefSeq:WP_019085357.1	Fatty Acids, Lipids, and Isoprenoids	Fatty acids	Fatty Acid Biosynthesis FASII	225.528	156.385	147.725	206.349	241.141	281.236	176.546	242.908	31.7176	0.455533	0.332844	1.36861	0.171121	0.437991
H845_RS00855			hypothetical protein	NA	NA	NA	125.969	159.1	140.27	363.427	328.841	362.83	141.779	351.699	15.7193	1.3122	0.471881	2.78078	0.00542285	0.0345006
H845_RS00860			deoxyribodipyrimidine photo-lyase	DNA Metabolism	DNA repair	DNA repair, bacterial photolyase	57.7243	64.8057	36.1563	76.0284	78.1353	69.8311	52.8955	74.665	17.7343	0.496525	0.430736	1.15274	0.249019	0.535789
H845_RS00865			hypothetical protein	NA	NA	NA	103.315	133.834	97.3454	71.7762	73.7652	51.2754	111.498	65.6056	11.1775	-0.760048	0.534128	-1.42297	0.154745	0.408836
H845_RS00870			hypothetical protein	NA	NA	NA	236.929	265.995	117.257	132.088	142.536	48.5285	206.727	107.717	5.99108	-0.934109	0.747593	-1.24949	0.211487	NA
H845_RS00875			glutaredoxin 2	Stress Response;Stress Response	Oxidative stress;Oxidative stress	Glutathione: Redox cycle;Glutaredoxins	54.8549	61.5843	61.0827	102.23	90.9199	86.6741	59.174	93.2747	9.75761	0.656332	0.568936	1.15361	0.248659	0.535772
H845_RS00880			YqaE/Pmp3 family membrane protein	NA	NA	NA	53.4866	240.193	89.3386	134.185	248.226	172.546	127.673	184.985	5.86397	0.564919	0.764778	0.73867	0.460107	NA
H845_RS00885			hypothetical protein	NA	NA	NA	13.4786	30.2643	0	0	52.1274	12.4233	14.581	21.5169	1.3433	0.615968	1.62305	0.379512	0.704307	NA
H845_RS00890			IS5/IS1182 family transposase	NA	NA	NA	48.3105	61.0167	47.0709	78.7794	79.4056	16.698	52.1327	58.2943	9.17193	0.168331	0.626025	0.268889	0.788015	0.916084
H845_RS00895			ubiquinol-cytochrome c reductase iron-sulfur subunit	Respiration	Electron accepting reactions	Ubiquinone Menaquinone-cytochrome c reductase complexes	150.999	160.601	185.841	191.403	172.119	161.151	165.814	174.891	21.5028	0.0768585	0.384475	0.199905	0.841555	0.937577
H845_RS00900			gluconolactonase	NA	NA	NA	491.033	556.329	531.732	352.612	390.259	427.673	526.365	390.181	102.049	-0.429179	0.195375	-2.19669	0.0280425	0.127226
H845_RS00905			membrane protein	NA	NA	NA	1741.3	1828.11	2253.43	1785.18	1274.06	1951.98	1940.95	1670.41	192.444	-0.220207	0.182078	-1.20941	0.226505	0.505793
H845_RS00910			hypothetical protein	NA	NA	NA	298.2	267.825	348.658	119.698	161.457	192.396	304.894	157.85	15.5669	-0.943617	0.459953	-2.05155	0.0402134	0.160599
H845_RS00915			hypothetical protein	NA	NA	NA	1179.38	918.737	777.246	821.21	968.081	754.271	958.454	847.854	37.6419	-0.176671	0.305007	-0.579236	0.56243	0.804297
H845_RS00920			acid phosphatase	NA	NA	NA	54.7417	81.943	81.2756	24.4148	75.2743	89.6989	72.6534	63.1293	11.1971	-0.181635	0.55862	-0.325149	0.745068	0.894275
H845_RS00925			ATPase AAA	NA	NA	NA	144.771	162.53	177.883	77.6482	54.0581	80.5213	161.728	70.7425	46.7146	-1.20268	0.284547	-4.22667	2.3718e-05	0.000343214
H845_RS00930			hypothetical protein	NA	NA	NA	296.187	303.607	358.493	122.766	179.292	225.518	319.429	175.859	38.5822	-0.853707	0.309337	-2.7598	0.0057837	0.0361727
H845_RS00935			hypothetical protein	NA	NA	NA	82.0534	79.8368	60.9127	71.3619	97.3158	95.7965	74.2676	88.1581	14.8932	0.251351	0.461887	0.544184	0.586315	0.819685
H845_RS00940			3-methyl-2-oxobutanoate hydroxymethyltransferase	Cofactors, Vitamins, Prosthetic Groups, Pigments;Cofactors, Vitamins, Prosthetic Groups, Pigments	Coenzyme A;Coenzyme A	Coenzyme A Biosynthesis cluster;Coenzyme A Biosynthesis	66.9066	81.943	74.5026	91.5556	89.3882	89.6989	74.4507	90.2142	13.5788	0.279297	0.478545	0.583639	0.559463	0.802243
H845_RS00945			sugar transporter	Carbohydrates	Monosaccharides	Xylose utilization	29.5584	24.8884	20.5714	29.6619	28.5786	20.433	25.0061	26.2245	6.95465	0.0650307	0.663347	0.0980342	0.921905	NA
H845_RS00950			TonB-dependent receptor	Membrane Transport	Membrane Transport - no subcategory	Ton and Tol transport systems	40.8835	48.3146	38.3369	41.0266	46.6018	35.6991	42.5117	41.1092	19.492	-0.0426619	0.403801	-0.105651	0.915859	0.969734
H845_RS00955			phosphate transport system regulatory protein PhoU	Phosphorus Metabolism;Phosphorus Metabolism	Phosphorus Metabolism - no subcategory;Phosphorus Metabolism - no subcategory	High affinity phosphate transporter and control of PHO regulon;Phosphate metabolism	838.83	724.411	638.676	474.843	465.82	588.124	733.972	509.595	86.9999	-0.530342	0.215212	-2.46427	0.0137292	0.0723726
H845_RS00960			DNA-binding response regulator	Phosphorus Metabolism;Phosphorus Metabolism	Phosphorus Metabolism - no subcategory;Phosphorus Metabolism - no subcategory	High affinity phosphate transporter and control of PHO regulon;Phosphate metabolism	249.604	210.169	262.501	201.774	187.702	185.327	240.758	191.601	31.2775	-0.332143	0.322803	-1.02893	0.303511	0.594667
H845_RS00965			peptide deformylase	Protein Metabolism	Protein biosynthesis	Translation termination factors bacterial	240.69	191.404	212.179	241.532	333.553	221.845	214.758	265.643	24.0267	0.312777	0.373581	0.837238	0.402459	0.685448
H845_RS00970			hypothetical protein	NA	NA	NA	829.715	817.44	716.505	883.596	792.389	874	787.886	849.995	97.0324	0.106054	0.198133	0.535266	0.592466	0.820155
H845_RS00975			carbohydrate porin	NA	NA	NA	31.6697	28.4439	24.6857	41.3148	61.2399	40.8661	28.2664	47.8069	12.0483	0.765061	0.522975	1.4629	0.143494	0.388856
H845_RS00980			ribokinase	Carbohydrates;Carbohydrates	Monosaccharides;Monosaccharides	D-ribose utilization;Deoxyribose and Deoxynucleoside Catabolism	31.9904	23.9433	11.8741	10.7008	16.496	14.7428	22.6026	13.9799	3.44145	-0.689891	0.949878	-0.726294	0.467658	NA
H845_RS00985			23S rRNA (adenine(2030)-N(6))-methyltransferase RlmJ	DNA Metabolism	DNA uptake, competence	DNA processing cluster	35.595	26.6411	33.0301	23.8131	55.0642	27.34	31.7554	35.4057	5.67829	0.177174	0.745092	0.237789	0.812045	NA
H845_RS00990			bifunctional diguanylate cyclase/phosphodiesterase	Stress Response	Stress Response - no subcategory	Bacterial hemoglobins	232.526	201.319	136.045	21.752	41.1532	32.6929	189.964	31.8661	56.4634	-2.55623	0.313522	-8.15327	3.54217e-16	2.45074e-14
H845_RS00995			cupin	NA	NA	NA	202.179	126.101	137.581	101.444	104.255	72.4692	155.287	92.7226	11.0749	-0.74726	0.539921	-1.38402	0.166353	0.429763
H845_RS01000			hypothetical protein	NA	NA	NA	34.1519	38.3416	0	45.6953	44.0265	20.9853	24.1645	36.9024	2.6906	0.603437	1.11142	0.542942	0.58717	NA
H845_RS01005			hypothetical protein	NA	NA	NA	15.1786	5.68023	0	10.1545	54.7886	18.6536	6.95296	27.8656	3.45172	1.9915	1.13343	1.75705	0.0789088	NA
H845_RS01010			hypothetical protein	NA	NA	NA	0	0	0	0	19.4505	0	0	6.48351	NA
H845_RS01015			hypothetical protein	NA	NA	NA	0	0	14.0008	25.2347	19.4505	23.1778	4.66694	22.621	1.08857	2.21579	1.81765	1.21904	0.222829	NA
H845_RS01020			hypothetical protein	NA	NA	NA	20.5467	0	0	10.3093	23.8388	0	6.8489	11.3827	0.890122	0.712077	1.99709	0.356557	0.721424	NA
H845_RS01025			hypothetical protein	NA	NA	NA	0	0	0	16.7399	25.8057	0	0	14.1818	0.426418	2.11428	2.6728	0.791037	0.428922	NA
H845_RS01030			hypothetical protein	NA	NA	NA	0	11.9716	35.6224	42.8032	57.7361	68.7999	15.8647	56.4464	3.40129	1.86836	1.08594	1.7205	0.0853421	NA
H845_RS01040			hypothetical protein	NA	NA	NA	15.8448	41.5066	5.88123	10.6002	32.6818	0	21.0776	14.4273	3.37179	-0.498655	1.07282	-0.464807	0.64207	NA
H845_RS01045			tail protein	NA	NA	NA	0	0	0	0	13.0973	0	0	4.36578	0.25864	1.41929	3.49886	0.405642	0.685006	NA
H845_RS01050			hypothetical protein	NA	NA	NA	18.1653	0	5.0569	13.6717	7.02526	4.18575	7.74073	8.29422	1.77102	0.0522124	1.36412	0.0382754	0.969468	NA
H845_RS01055			hypothetical protein	NA	NA	NA	10.5302	0	0	10.567	48.8695	9.7057	3.51006	23.0474	1.26499	2.53371	1.79051	1.41508	0.157046	NA
H845_RS01065			inference=COORDINATES: similar to AA sequence:RefSeq:WP_014105513.1	NA	NA	NA	7.69328	17.2741	8.56672	30.8809	35.7037	0	11.178	22.1949	2.1758	1.00974	1.29103	0.782119	0.434144	NA
H845_RS01070			IS110 family transposase	NA	NA	NA	1281.62	1417.29	1197.29	529.858	646.024	672.486	1298.73	616.122	200.09	-1.07218	0.161046	-6.65759	2.78349e-11	1.02711e-09
H845_RS01085			ATP-binding protein	NA	NA	NA	19.4403	29.1003	21.6474	19.5084	30.0735	23.8909	23.396	24.491	3.70657	0.0823325	0.900213	0.0914589	0.927128	NA
H845_RS01090			transposase	NA	NA	NA	16.583	29.7877	14.7725	43.2666	38.4799	18.3415	20.3811	33.3627	8.1278	0.71692	0.649071	1.10453	0.269362	0.561023
H845_RS01095			partial=true	NA	NA	NA	0	5.5797	11.0685	0	19.221	9.16172	5.5494	9.46092	1.51485	0.835299	1.53975	0.542489	0.587481	NA
H845_RS01100			hypothetical protein	NA	NA	NA	17.735	39.8214	19.7485	8.89857	13.7177	8.17322	25.7683	10.2632	2.03806	-1.30184	1.26182	-1.03172	0.302204	NA
H845_RS01105			hypothetical protein	NA	NA	NA	7.91	8.88036	26.4241	7.93769	6.11824	0	14.4048	4.68531	1.21051	-1.61348	1.69683	-0.950879	0.341666	NA
H845_RS01110			HNH endonuclease	NA	NA	NA	0	0	0	16.7399	25.8057	0	0	14.1818	0.426418	2.11428	2.6728	0.791037	0.428922	NA
H845_RS01115			hypothetical protein	NA	NA	NA	2.72626	3.06071	0	5.47161	23.1959	5.0256	1.92899	11.231	2.42117	2.55609	1.4242	1.79475	0.0726937	NA
H845_RS01120			hypothetical protein	NA	NA	NA	4.89776	10.9972	5.45381	9.82981	15.1533	0	7.11625	8.32771	1.58161	0.258329	1.42949	0.180714	0.856592	NA
H845_RS01125			hypothetical protein	NA	NA	NA	23.73	0	0	0	0	0	7.91	0	NA
H845_RS01130			hypothetical protein	NA	NA	NA	42.8346	0	15.8992	57.3128	33.1318	0	19.578	30.1482	1.74682	0.583311	1.4379	0.405669	0.684986	NA
H845_RS01135			hypothetical protein	NA	NA	NA	561.61	756.607	500.296	535.397	890.51	879.983	606.171	768.63	24.5568	0.353571	0.378022	0.935319	0.349624	0.637255
H845_RS01140			hypothetical protein	NA	NA	NA	785.302	1090.03	969.854	816.707	695.769	1052.82	948.394	855.099	63.3546	-0.150592	0.251319	-0.599205	0.549036	0.794585
H845_RS01145			hypothetical protein	NA	NA	NA	359.43	403.524	375.222	202.887	225.885	341.641	379.392	256.804	28.4095	-0.562491	0.347961	-1.61654	0.105978	0.318366
H845_RS01150			hypothetical protein	NA	NA	NA	138.955	78.0007	116.048	104.581	120.914	64.0376	111.001	96.5109	5.99234	-0.200453	0.719152	-0.278735	0.780448	NA
H845_RS01155			hypothetical protein	NA	NA	NA	293.866	351.91	283.598	747.066	378.833	595.885	309.791	573.928	22.6253	0.878492	0.404793	2.17023	0.0299897	0.13174
H845_RS01160			hypothetical protein	NA	NA	NA	17.5503	0	19.5428	0	27.1497	0	12.3644	9.0499	0.612006	-0.375894	2.31314	-0.162504	0.870909	NA
H845_RS01165			hypothetical protein	NA	NA	NA	0	0	0	0	0	0	0	0	NA
H845_RS01170			hypothetical protein	NA	NA	NA	0	0	0	0	0	0	0	0	NA
H845_RS01175			chromosome partitioning protein	Cell Division and Cell Cycle;Cell Division and Cell Cycle	Cell Division and Cell Cycle - no subcategory;Cell Division and Cell Cycle - no subcategory	Bacterial Cytoskeleton;Bacterial Cytoskeleton	15.4006	13.8319	3.42982	6.18182	23.8242	5.67792	10.8875	11.8947	3.7099	0.155559	0.962233	0.161665	0.87157	NA
H845_RS01180			hypothetical protein	NA	NA	NA	21.6004	24.2502	24.0527	21.676	33.415	39.8182	23.3011	31.6364	1.27569	0.45059	1.52187	0.296077	0.767171	NA
H845_RS01185			hypothetical protein	NA	NA	NA	27.1747	61.0167	0	0	21.0191	0	29.3971	7.00637	0.671918	-1.75271	2.23282	-0.784979	0.432466	NA
H845_RS01190			hypothetical protein	NA	NA	NA	0	0	22.6037	0	15.701	18.7098	7.53458	11.4703	0.469595	0.575461	2.527	0.227725	0.81986	NA
H845_RS01195			AlpA family transcriptional regulator	NA	NA	NA	0	0	0	50.4695	58.3516	23.1778	0	43.9996	0.877617	3.14749	1.97325	1.59508	0.110695	NA
H845_RS01200			integrase	NA	NA	NA	32.8747	50.748	41.1829	49.4847	44.499	18.9379	41.6019	37.6406	9.67215	-0.138495	0.58377	-0.237242	0.812469	0.926265
H845_RS01210			23S rRNA (guanosine(2251)-2'-O)-methyltransferase RlmB	NA	NA	NA	24.5363	41.3195	54.644	61.5556	33.2123	33.9228	40.1666	42.8969	6.792	0.0894061	0.688245	0.129904	0.896642	NA
H845_RS01215			phosphoethanolamine transferase	NA	NA	NA	12.2533	27.513	17.0556	18.4443	26.0637	11.2939	18.9406	18.6006	6.14685	-0.00356725	0.722658	-0.0049363	0.996061	NA
H845_RS01220			isocitrate dehydrogenase	Cofactors, Vitamins, Prosthetic Groups, Pigments;Carbohydrates	Folate and pterines;Central carbohydrate metabolism	5-FCL-like protein;TCA Cycle	1291.56	1133.98	1097.09	805.9	672.405	805.072	1174.21	761.126	234.494	-0.630185	0.151423	-4.16174	3.1583e-05	0.000442562
H845_RS01230			IS5/IS1182 family transposase	NA	NA	NA	66.427	74.5759	40.3465	66.6595	70.0637	61.2259	60.4498	65.983	10.5014	0.126296	0.546779	0.230982	0.817329	0.927507
H845_RS01235			TIGR00645 family protein	NA	NA	NA	25.7882	28.9518	57.432	77.6354	59.8402	71.3072	37.3907	69.5943	6.24252	0.898867	0.726775	1.23679	0.216166	NA
H845_RS01240			Rrf2 family transcriptional regulator	RNA Metabolism;Nitrogen Metabolism;Stress Response	Transcription;Nitrogen Metabolism - no subcategory;Oxidative stress	Rrf2 family transcriptional regulators;Nitrosative stress;Oxidative stress	488.501	693.929	566.164	940.405	809.671	909.694	582.865	886.59	73.9306	0.606202	0.229763	2.63838	0.00833042	0.0470325
H845_RS01245			membrane protein	NA	NA	NA	89.532	73.1021	99.6967	171.523	138.503	187.55	87.4436	165.859	15.6096	0.917263	0.464021	1.97677	0.0480674	0.17916
H845_RS01250			5%2C6-dimethylbenzimidazole synthase	Cofactors, Vitamins, Prosthetic Groups, Pigments	Tetrapyrroles	Cobalamin synthesis	31.9399	8.96454	8.89152	32.0517	43.2336	22.0793	16.5986	32.4549	3.0813	0.949886	1.0388	0.914406	0.360504	NA
H845_RS01255			hypothetical protein	NA	NA	NA	439.173	421.333	328.986	224.362	228.521	294.391	396.498	249.091	40.5527	-0.67379	0.294965	-2.28431	0.0223535	0.105524
H845_RS01260			hypothetical protein	NA	NA	NA	1408.22	677.558	1148.07	353.286	661.318	648.978	1077.95	554.527	32.5614	-0.951581	0.358215	-2.65645	0.00789673	0.0455296
H845_RS01265			aldose epimerase	NA	NA	NA	290.488	215.242	213.489	244.864	197.725	273.098	239.739	238.562	41.2934	-0.0172707	0.293472	-0.0588497	0.953072	0.977783
H845_RS01270			hypothetical protein	NA	NA	NA	440.478	333.797	429.176	221.01	204.421	162.396	401.15	195.942	27.1966	-1.03658	0.35587	-2.91281	0.00358197	0.0244015
H845_RS01275			CHRD domain-containing protein	NA	NA	NA	253.878	116.6	102.801	104.223	98.1852	74.4547	157.76	92.2876	10.8682	-0.785305	0.565396	-1.38895	0.164848	0.426372
H845_RS01280			NAD(P)-dependent oxidoreductase	NA	NA	NA	197.221	101.218	150.591	118.747	165.622	129.842	149.677	138.07	25.6132	-0.115119	0.370996	-0.310299	0.756334	0.899524
H845_RS01285			hypothetical protein	NA	NA	NA	115.202	80.8341	192.422	101.155	155.937	106.182	129.486	121.091	8.72787	-0.0824138	0.608777	-0.135376	0.892315	0.957845
H845_RS01290			transporter	NA	NA	NA	18.4134	20.6723	15.378	13.8584	19.5834	6.36439	18.1546	13.2687	6.84769	-0.435656	0.684861	-0.636123	0.524696	NA
H845_RS01295			hypothetical protein	NA	NA	NA	553.036	707.514	844.966	503.346	567.035	521.589	701.839	530.657	48.066	-0.396209	0.274117	-1.4454	0.148345	0.399073
H845_RS01300			lipase	NA	NA	NA	134.786	85.1183	93.8056	67.6291	65.1593	77.6456	104.57	70.1447	10.4026	-0.584659	0.550485	-1.06208	0.2882	0.57688
H845_RS01305			restriction endonuclease	NA	NA	NA	141.187	105.671	141.494	23.6135	43.6822	34.7019	129.451	33.9992	17.4201	-1.90859	0.469984	-4.06097	4.88701e-05	0.000659746
H845_RS01310			QacE family quaternary ammonium compound efflux SMR transporter	NA	NA	NA	531.252	272.651	304.234	137.086	246.549	195.863	369.379	193.166	18.5892	-0.927579	0.443589	-2.09108	0.0365211	0.150694
H845_RS01315			hypothetical protein	NA	NA	NA	641.241	846.948	812.048	643.486	495.989	718.511	766.746	619.329	55.2933	-0.311566	0.26089	-1.19424	0.232383	0.516044
H845_RS01320			hypothetical protein	NA	NA	NA	5717.37	8031.2	7289.15	7206.38	5383.65	8299.17	7012.57	6963.07	253.795	-0.0115453	0.17733	-0.0651059	0.94809	0.977733
H845_RS01325			hypothetical protein	NA	NA	NA	699.852	640.206	663.855	494.213	441.078	501.71	667.971	479	22.1946	-0.484482	0.378142	-1.28122	0.200117	0.473646
H845_RS01330			hypothetical protein	NA	NA	NA	579.16	709.319	879.427	792.528	753.404	922.041	722.635	822.658	29.4423	0.189559	0.338333	0.560274	0.575293	0.812826
H845_RS01335			galactose-1-epimerase	Carbohydrates	Di- and oligosaccharides	Maltose and Maltodextrin Utilization	75.8173	75.6607	60.9736	88.7632	48.8695	54.3519	70.8172	63.9949	16.0535	-0.162237	0.453122	-0.358042	0.720312	0.882873
H845_RS01340			hypothetical protein	NA	NA	NA	47.8645	53.7363	106.597	105.67	192.516	88.2336	69.3993	128.807	10.3851	0.914947	0.591971	1.54559	0.122203	0.349557
H845_RS01345			hypothetical protein	NA	NA	NA	66.8583	60.0482	59.5591	80.5108	62.0565	98.5976	62.1552	80.3883	5.34686	0.36139	0.757822	0.47688	0.633448	NA
H845_RS01350			hypothetical protein	NA	NA	NA	175.047	92.1193	164.464	203.107	131.165	151.258	143.877	161.843	28.0321	0.155538	0.361197	0.430618	0.666746	0.857744
H845_RS01355			hypothetical protein	NA	NA	NA	2182.42	1548.5	1506.72	464.293	654.969	868.987	1745.88	662.75	138.391	-1.39607	0.219459	-6.36142	1.99893e-10	6.80867e-09
H845_RS01360			hypothetical protein	NA	NA	NA	535.811	501.285	483.944	227.023	216.43	208.518	507.014	217.324	61.0251	-1.22425	0.245467	-4.98745	6.11812e-07	1.35455e-05
H845_RS01365			hypothetical protein	NA	NA	NA	235.092	186.952	98.1686	235.915	280.336	252.8	173.404	256.35	22.0055	0.559214	0.401348	1.39334	0.163517	0.423919
H845_RS01370			inference=COORDINATES: similar to AA sequence:RefSeq:WP_010515277.1	Carbohydrates	Monosaccharides	D-gluconate and ketogluconates metabolism	3.60777	20.2518	28.1216	21.7224	16.7433	9.97588	17.327	16.1472	4.65381	-0.0885387	0.853008	-0.103796	0.917331	NA
H845_RS01375			excinuclease ABC subunit A	DNA Metabolism	DNA repair	DNA repair, UvrABC system	35.8051	31.2647	17.7201	21.9575	40.0033	42.1688	28.2633	34.7099	15.8789	0.300249	0.468519	0.640848	0.521622	0.777063
H845_RS01380			hypothetical protein	NA	NA	NA	410.081	310.494	435.399	468.938	464.721	518.614	385.325	484.091	45.726	0.326679	0.276406	1.18188	0.237254	0.521037
H845_RS01385			DUF2171 domain-containing protein	NA	NA	NA	437.618	515.868	414.206	592.852	423.112	504.192	455.898	506.719	22.0661	0.145544	0.383751	0.379268	0.704489	0.876349
H845_RS01390			D-alanyl-D-alanine dipeptidase	NA	NA	NA	62.9189	62.7889	31.1388	21.0464	10.8148	12.8872	52.2822	14.9161	4.82122	-1.83772	0.872746	-2.10567	0.035233	NA
H845_RS01400			hypothetical protein	NA	NA	NA	0	34.7067	0	15.5113	35.8675	14.2469	11.5689	21.8752	1.08524	0.973185	1.78459	0.545326	0.58553	NA
H845_RS01405			hypothetical protein	NA	NA	NA	99.1076	22.2531	0	39.7818	15.3316	18.2695	40.4536	24.461	1.64264	-0.780231	1.44402	-0.54032	0.588976	NA
H845_RS01410			tRNA-specific adenosine deaminase	NA	NA	NA	58.4334	65.6017	54.2229	29.319	52.73	53.8582	59.4193	45.3024	5.39342	-0.377857	0.751906	-0.502532	0.615293	NA
H845_RS01415			hypothetical protein	NA	NA	NA	89.1968	89.0126	99.3235	188.964	183.979	118.752	92.511	163.898	12.9767	0.827334	0.506805	1.63245	0.102585	0.310701
H845_RS01420			hypothetical protein	NA	NA	NA	455.359	178.927	253.529	159.934	158.496	146.897	295.938	155.109	9.93653	-0.94249	0.586399	-1.60725	0.107999	0.323122
H845_RS01425			membrane protein	NA	NA	NA	10.6298	35.8016	23.6733	32.0012	24.666	19.5951	23.3683	25.4207	4.60429	0.130452	0.828863	0.157386	0.874941	NA
H845_RS01430			DUF1656 domain-containing protein	NA	NA	NA	25.9204	58.2005	115.453	26.0112	60.147	47.7819	66.5247	44.6467	2.15123	-0.540529	1.20288	-0.449362	0.65317	NA
H845_RS01435			transporter	NA	NA	NA	14.7147	19.2731	13.6544	17.2272	34.1446	9.0417	15.8807	20.1378	7.36655	0.366838	0.683201	0.53694	0.591309	NA
H845_RS01440			sirohydrochlorin ferrochelatase	Cofactors, Vitamins, Prosthetic Groups, Pigments;Cofactors, Vitamins, Prosthetic Groups, Pigments;Cofactors, Vitamins, Prosthetic Groups, Pigments	Tetrapyrroles;Tetrapyrroles;Tetrapyrroles	Heme and Siroheme Biosynthesis;Heme and Siroheme Biosynthesis;Heme and Siroheme Biosynthesis	10.8465	8.1181	4.02599	18.1409	13.9827	16.6621	7.66354	16.2619	3.31915	1.06713	0.993018	1.07463	0.282541	NA
H845_RS01445			hypothetical protein	NA	NA	NA	142.38	239.77	184.969	71.4392	183.547	262.464	189.039	172.483	7.64145	-0.114642	0.659862	-0.173736	0.862073	NA
H845_RS01450			pantoate--beta-alanine ligase	Cofactors, Vitamins, Prosthetic Groups, Pigments;Cofactors, Vitamins, Prosthetic Groups, Pigments;Cofactors, Vitamins, Prosthetic Groups, Pigments	Folate and pterines;Coenzyme A;Coenzyme A	Folate biosynthesis cluster;Coenzyme A Biosynthesis cluster;Coenzyme A Biosynthesis	59.1168	66.369	52.6628	41.5266	100.597	32.6929	59.3829	58.2721	9.98243	-0.000533667	0.589659	-0.000905043	0.999278	0.999278
H845_RS01455			hypothetical protein	Miscellaneous	Miscellaneous - no subcategory	Broadly distributed proteins not in subsystems	362.886	320.103	432.949	364.157	200.49	430.037	371.979	331.561	13.6139	-0.180814	0.493657	-0.366274	0.714161	0.879395
H845_RS01460			peptidase	Protein Metabolism	Protein degradation	Proteasome bacterial	243.51	192.107	227.185	132.088	117.083	145.585	220.934	131.586	26.8661	-0.754293	0.351243	-2.14749	0.0317539	0.137478
H845_RS01465			thioredoxin	NA	NA	NA	594.646	515.336	679.582	287.895	278.389	360.583	596.521	308.956	87.0685	-0.951495	0.218258	-4.35949	1.30363e-05	0.000204698
H845_RS01475			mannose-1-phosphate guanylyltransferase/mannose-6-phosphate isomerase	Carbohydrates	Monosaccharides	Mannose Metabolism	619.06	592.333	556.175	434.153	440.743	359.86	589.189	411.586	142.71	-0.517105	0.173956	-2.97262	0.00295272	0.0205576
H845_RS01480			phosphate ABC transporter substrate-binding protein PstS	Phosphorus Metabolism;Phosphorus Metabolism	Phosphorus Metabolism - no subcategory;Phosphorus Metabolism - no subcategory	High affinity phosphate transporter and control of PHO regulon;Phosphate metabolism	142.523	102.862	141.7	61.2953	90.5537	75.0652	129.029	75.638	20.1677	-0.761533	0.40603	-1.87556	0.0607159	0.211693
H845_RS01485			porin	NA	NA	NA	38.8347	46.9526	39.9173	17.9865	32.3486	5.50678	41.9015	18.6139	10.1608	-1.13907	0.601546	-1.89357	0.0582822	0.205473
H845_RS01490			diguanylate cyclase	Stress Response	Stress Response - no subcategory	Bacterial hemoglobins	16.9208	18.9966	13.4585	9.70288	33.6547	17.8239	16.4586	20.3939	7.64682	0.33567	0.665337	0.504511	0.613903	NA
H845_RS01495			hypothetical protein	NA	NA	NA	68.4581	34.1583	16.9401	3.81654	17.6504	14.0218	39.8521	11.8296	6.81588	-1.72651	0.77104	-2.2392	0.0251428	NA
H845_RS01500			ferredoxin--NADP(+) reductase	NA	NA	NA	106.324	59.6838	50.0903	36.9334	53.7722	15.0768	72.0328	35.2608	13.1599	-1.02016	0.540687	-1.88679	0.0591892	0.207678
H845_RS01505			DNA polymerase III subunit delta	NA	NA	NA	0	11.1266	11.0359	39.7818	34.4961	27.4043	7.38751	33.8941	4.17846	2.23476	1.01853	2.19411	0.0282277	NA
H845_RS01510			hypothetical protein	NA	NA	NA	194.63	185.4	183.89	313.682	264.591	190.263	187.973	256.179	37.7722	0.443561	0.308834	1.43624	0.150933	0.403748
H845_RS01515			leucine--tRNA ligase	Protein Metabolism	Protein biosynthesis	tRNA aminoacylation, Leu	143.92	120.643	158.123	175.235	213.734	247.617	140.896	212.195	92.2917	0.59222	0.215937	2.74256	0.00609627	0.0373882
H845_RS01520			hypothetical protein	NA	NA	NA	236.633	180.651	189.719	294.453	263.566	253.002	202.334	270.34	25.0474	0.411441	0.361407	1.13844	0.254936	0.545341
H845_RS01525			glycoside hydrolase family 3	NA	NA	NA	14.8443	16.6653	13.7747	22.3444	19.1364	29.6444	15.0948	23.7084	7.86676	0.64691	0.636136	1.01694	0.309183	NA
H845_RS01530			carbohydrate porin	NA	NA	NA	160.894	95.4279	98.031	48.7417	58.7021	47.5667	118.118	51.6701	28.0531	-1.19256	0.365845	-3.25973	0.00111517	0.00938474
H845_RS01535			MFS transporter	NA	NA	NA	56.295	40.6292	62.6863	28.246	21.7716	37.0623	53.2035	29.0267	10.2571	-0.885641	0.563652	-1.57126	0.116123	0.338976
H845_RS01540			lytic transglycosylase	Cell Wall and Capsule	Cell Wall and Capsule - no subcategory	Murein Hydrolases	0	10.7779	0	14.4507	14.8511	22.1212	3.59263	17.141	2.16653	2.29599	1.43459	1.60044	0.109501	NA
H845_RS01545			hypothetical protein	NA	NA	NA	11.384	12.7805	12.6764	0	8.80531	20.9853	12.2803	9.9302	0.978592	-0.290375	1.75733	-0.165236	0.868758	NA
H845_RS01550			nucleoside hydrolase	RNA Metabolism;Nucleosides and Nucleotides	RNA processing and modification;Purines	Queuosine-Archaeosine Biosynthesis;Purine conversions	113.584	90.3253	131.749	104.483	102.498	122.139	111.886	109.707	23.4848	-0.0304692	0.371825	-0.0819449	0.934691	0.976513
H845_RS01555			coproporphyrinogen III oxidase	Cofactors, Vitamins, Prosthetic Groups, Pigments;RNA Metabolism;Stress Response	Tetrapyrroles;RNA processing and modification;Heat shock	Heme and Siroheme Biosynthesis;Queuosine-Archaeosine Biosynthesis;Heat shock dnaK gene cluster extended	8.61805	14.5129	0	8.64822	0	7.94328	7.71032	5.5305	1.54125	-0.526915	1.49903	-0.351503	0.725211	NA
H845_RS01560			potassium transporter Kup	Potassium metabolism	Potassium metabolism - no subcategory	Potassium homeostasis	184.121	116.096	106.725	167.048	232.154	188.302	135.647	195.835	65.9201	0.528174	0.259268	2.03717	0.0416328	0.164893
H845_RS01565			YggS family pyridoxal phosphate enzyme	Amino Acids and Derivatives	Proline and 4-hydroxyproline	A Hypothetical Protein Related to Proline Metabolism	73.896	0	32.9142	59.3238	45.7258	34.0551	35.6034	46.3682	5.56391	0.352368	0.821889	0.428729	0.66812	NA
H845_RS01570			rRNA cytosine-C5-methylase	NA	NA	NA	3.71108	0	0	3.72407	8.61136	3.42051	1.23703	5.25198	0.877032	1.89408	1.95265	0.970006	0.332044	NA
H845_RS01575			ribulose-phosphate 3-epimerase	Carbohydrates	Central carbohydrate metabolism	Pentose phosphate pathway	484.575	460.325	556.192	568.563	461.305	584.06	500.364	537.976	69.8601	0.10026	0.230801	0.434399	0.663999	0.856779
H845_RS01585			glycosyl transferase	NA	NA	NA	13.2316	9.90323	29.4677	17.704	23.8804	24.3913	17.5342	21.9919	4.49498	0.338127	0.83783	0.403574	0.686526	NA
H845_RS01590			hypothetical protein	NA	NA	NA	630.634	549.491	607.902	434.489	495.065	425.099	596.009	451.551	55.823	-0.397813	0.249365	-1.5953	0.110644	0.327933
H845_RS01595			aminopeptidase	Protein Metabolism	Protein degradation	Aminopeptidases (EC 3.4.11.-)	218.704	213.705	252.553	146.313	206.755	171.716	228.321	174.928	49.9399	-0.37494	0.267026	-1.40413	0.16028	0.419953
H845_RS01600			(2Fe-2S)-binding protein	NA	NA	NA	59.64	0	0	0	11.5326	0	19.88	3.84421	0.798089	-2.06577	3.76239	-0.549058	0.582966	NA
H845_RS01605			DUF4186 domain-containing protein	NA	NA	NA	0	32.6124	32.3467	0	22.4687	17.8496	21.653	13.4394	1.81779	-0.62688	1.38768	-0.451746	0.651452	NA
H845_RS01610			tyrosine--tRNA ligase	Protein Metabolism	Protein biosynthesis	tRNA aminoacylation, Tyr	170.103	131.861	135.296	138.184	134.704	156.784	145.753	143.224	35.7881	-0.0304672	0.305482	-0.0997349	0.920555	0.970873
H845_RS01615			alpha/beta hydrolase	NA	NA	NA	683.039	843.514	811.291	693.046	651.593	720.495	779.282	688.378	96.9973	-0.178162	0.199604	-0.892577	0.372084	0.660091
H845_RS01620			cysteine desulfurase	Miscellaneous;RNA Metabolism;RNA Metabolism;Amino Acids and Derivatives	Plant-Prokaryote DOE project;RNA processing and modification;RNA processing and modification;Alanine, serine, and glycine	Iron-sulfur cluster assembly;tRNA modification Bacteria;mnm5U34 biosynthesis bacteria;Alanine biosynthesis	13.3364	14.9724	4.95016	8.92204	3.43848	20.487	11.0863	10.9492	2.48624	-0.0424184	1.13702	-0.0373068	0.97024	NA
H845_RS01625				Miscellaneous;RNA Metabolism;RNA Metabolism;Amino Acids and Derivatives	Plant-Prokaryote DOE project;RNA processing and modification;RNA processing and modification;Alanine, serine, and glycine	Iron-sulfur cluster assembly;tRNA modification Bacteria;mnm5U34 biosynthesis bacteria;Alanine biosynthesis	17.0185	23.8828	18.9506	8.53903	26.327	15.686	19.9506	16.8507	4.3385	-0.211068	0.846203	-0.24943	0.803028	NA
H845_RS01630			(2Fe-2S) ferredoxin	Miscellaneous;RNA Metabolism;Respiration;Amino Acids and Derivatives	Plant-Prokaryote DOE project;RNA processing and modification;Respiration - no subcategory;Alanine, serine, and glycine	Iron-sulfur cluster assembly;tRNA modification Bacteria;Soluble cytochromes and functionally related electron carriers;Alanine biosynthesis	80.23	144.116	53.6032	64.4087	99.2903	59.1585	92.6496	74.2858	5.21818	-0.300187	0.778441	-0.385626	0.699774	NA
H845_RS01635			tRNA(5-methylaminomethyl-2-thiouridine)-methyltransferase	Cofactors, Vitamins, Prosthetic Groups, Pigments;RNA Metabolism;RNA Metabolism;RNA Metabolism;RNA Metabolism	Riboflavin, FMN, FAD;RNA processing and modification;RNA processing and modification;RNA processing and modification;RNA processing and modification	Riboflavin, FMN and FAD metabolism in plants;tRNAmodification position 34;RNA methylation;tRNA modification Bacteria;mnm5U34 biosynthesis bacteria	113.84	81.7953	111.553	100.53	98.6194	92.3353	102.396	97.1615	21.9812	-0.0786793	0.381696	-0.206131	0.836689	0.93557
H845_RS01640			glutathione S-transferase	Stress Response	Oxidative stress	Glutathione: Non-redox reactions	120.885	127.232	126.196	68.2356	105.19	118.383	124.771	97.2696	14.7407	-0.350149	0.464732	-0.753443	0.451184	0.731964
H845_RS01645			hexosyltransferase	NA	NA	NA	13.8101	0	0	9.23895	7.12123	21.2146	4.60336	12.5249	1.86628	1.37696	1.42766	0.964488	0.334801	NA
H845_RS01650			GTP-binding protein	Protein Metabolism	Protein processing and modification	G3E family of P-loop GTPases (metallocenter biosynthesis)	292.575	362.446	494.305	318.91	277.024	390.553	383.109	328.829	70.7896	-0.220272	0.249164	-0.884043	0.376673	0.663289
H845_RS01655			hypothetical protein	NA	NA	NA	161.364	170.503	195.538	171.454	132.154	135.606	175.802	146.405	34.0521	-0.268564	0.313249	-0.857349	0.391252	0.676215
H845_RS01660			glycosyl transferase family 1	NA	NA	NA	19.4778	21.8672	21.6891	29.319	18.8322	8.97637	21.0114	19.0425	4.12574	-0.150237	0.867247	-0.173234	0.862467	NA
H845_RS01665			chloride channel protein	NA	NA	NA	55.789	41.7553	28.9907	22.3937	11.5072	37.7087	42.1784	23.8699	8.90719	-0.846421	0.625538	-1.35311	0.176021	0.442873
H845_RS01670			cation transporter	Virulence, Disease and Defense	Resistance to antibiotics and toxic compounds	Cobalt-zinc-cadmium resistance	11.1949	56.557	43.6305	44.9363	51.9542	36.1142	37.1275	44.3349	7.2997	0.278375	0.682181	0.408066	0.683225	NA
H845_RS01675			cobalt transporter	Virulence, Disease and Defense	Resistance to antibiotics and toxic compounds	Cobalt-zinc-cadmium resistance	42.594	26.5663	68.5097	23.7462	65.8914	61.0696	45.89	50.2357	10.1876	0.148214	0.588372	0.251905	0.801115	0.92574
H845_RS01680			FAD-dependent oxidoreductase	NA	NA	NA	56.9604	47.1196	33.3828	42.1178	41.739	52.5006	45.8209	45.4525	15.2708	-0.0187251	0.458367	-0.0408518	0.967414	0.983404
H845_RS01685			primosomal protein N'	NA	NA	NA	2.24644	2.52202	2.50148	4.50861	12.1631	6.21165	2.42331	7.62777	2.24417	1.67816	1.27483	1.31638	0.188047	NA
H845_RS01690			tyrosine recombinase XerC	NA	NA	NA	45.9499	91.7099	51.1667	20.4937	27.6433	28.2348	62.9422	25.4573	8.6845	-1.29209	0.630412	-2.0496	0.0404036	0.160599
H845_RS01695			prolyl aminopeptidase	Amino Acids and Derivatives	Proline and 4-hydroxyproline	Proline, 4-hydroxyproline uptake and utilization	174.293	106.731	76.4559	100.702	65.3635	97.3612	119.16	87.8088	19.6552	-0.460208	0.429743	-1.07089	0.284218	0.572668
H845_RS01700			hypothetical protein	NA	NA	NA	88.3845	161.244	73.8142	121.954	89.7275	101.83	107.814	104.504	19.2783	-0.0473715	0.426487	-0.111074	0.911558	0.967492
H845_RS01705			hypothetical protein	NA	NA	NA	355.802	258.468	291.322	283.538	202.358	337.589	301.864	274.495	27.6249	-0.15008	0.353959	-0.424003	0.671564	0.859288
H845_RS01710				Nitrogen Metabolism	Nitrogen Metabolism - no subcategory	Ammonia assimilation	1013.88	1339.13	1095.78	927.656	818.816	728.357	1149.6	824.943	66.4241	-0.478628	0.237924	-2.01168	0.0442535	0.170433
H845_RS01715			ubiquinone biosynthesis protein UbiH	Cofactors, Vitamins, Prosthetic Groups, Pigments;Cofactors, Vitamins, Prosthetic Groups, Pigments;Cofactors, Vitamins, Prosthetic Groups, Pigments;Cofactors, Vitamins, Prosthetic Groups, Pigments	Quinone cofactors;Quinone cofactors;Quinone cofactors;Quinone cofactors	Ubiquinone Biosynthesis;Ubiquinone Biosynthesis;Ubiquinone Biosynthesis - gjo;Ubiquinone Biosynthesis - gjo	65.5895	64.4312	59.3417	78.1602	72.9277	90.681	63.1208	80.5896	17.5837	0.348947	0.42467	0.82169	0.411253	0.691355
H845_RS01720			serine O-acetyltransferase	Amino Acids and Derivatives;Amino Acids and Derivatives	Lysine, threonine, methionine, and cysteine;Lysine, threonine, methionine, and cysteine	Methionine Biosynthesis;Cysteine Biosynthesis	292.505	288.982	260.571	340.494	361.996	328.915	280.686	343.802	53.5424	0.293402	0.253271	1.15845	0.24668	0.53387
H845_RS01725			aminoacetone oxidase family FAD-binding enzyme	NA	NA	NA	52.2739	22.5718	67.1639	36.3163	52.8739	81.5371	47.3365	56.9091	13.0033	0.265676	0.528228	0.502956	0.614995	0.832883
H845_RS01730			ATP-binding protein	NA	NA	NA	13.4249	22.6078	3.73727	20.2079	36.3438	43.3083	13.2567	33.2867	6.95573	1.33668	0.734388	1.82013	0.0687391	NA
H845_RS01735			ribonuclease E/G	RNA Metabolism;Protein Metabolism	RNA processing and modification;Protein biosynthesis	RNA processing and degradation, bacterial;Ribosome biogenesis bacterial	325.176	311.695	436.206	261.433	242.693	297.963	357.692	267.363	164.867	-0.420685	0.179217	-2.34734	0.0189078	0.0942834
H845_RS01745			hypothetical protein	NA	NA	NA	271.522	187.588	209.318	188.635	306.949	269.514	222.81	255.032	11.4752	0.200102	0.525885	0.380506	0.70357	0.876349
H845_RS01750			N-acetylmuramoyl-L-alanine amidase	Cell Wall and Capsule;Cell Wall and Capsule	Cell Wall and Capsule - no subcategory;Cell Wall and Capsule - no subcategory	Murein Hydrolases;Recycling of Peptidoglycan Amino Acids	26.7433	6.00482	35.7355	21.4696	37.2339	19.7195	22.8279	26.141	4.5921	0.206174	0.845186	0.243939	0.807278	NA
H845_RS01755			hypothetical protein	NA	NA	NA	190.223	30.5083	90.7796	136.349	63.0574	250.47	103.837	149.959	4.68443	0.494686	0.873009	0.566645	0.570956	NA
H845_RS01760			2-isopropylmalate synthase	Amino Acids and Derivatives;Amino Acids and Derivatives	Branched-chain amino acids;Branched-chain amino acids	Branched-Chain Amino Acid Biosynthesis;Leucine Biosynthesis	446.079	396.318	321.619	570.017	556.026	588.627	388.005	571.557	149.973	0.555499	0.175656	3.16243	0.00156458	0.0124604
H845_RS01765			hypothetical protein	NA	NA	NA	366.267	267.28	479.224	137.831	162.898	143.476	370.924	148.068	28.4289	-1.31937	0.363764	-3.62699	0.000286749	0.00291221
H845_RS01770				Cell Division and Cell Cycle	Cell Division and Cell Cycle - no subcategory	Bacterial Cytoskeleton	540.69	812.973	628.954	571.65	414.48	444.96	660.872	477.03	118.226	-0.473178	0.206397	-2.29256	0.0218733	0.104145
H845_RS01775			rod shape-determining protein MreC	Cell Division and Cell Cycle	Cell Division and Cell Cycle - no subcategory	Bacterial Cytoskeleton	66.2884	111.631	73.8142	94.2373	68.3638	76.3727	83.911	79.6579	14.8519	-0.077625	0.467084	-0.166191	0.868007	0.944593
H845_RS01780			hypothetical protein	NA	NA	NA	142.631	220.177	168.751	134.185	172.379	164.329	177.186	156.964	18.8012	-0.164183	0.414614	-0.39599	0.692112	0.86993
H845_RS01785			penicillin-binding protein 2	Cell Wall and Capsule;RNA Metabolism	Cell Wall and Capsule - no subcategory;RNA processing and modification	Peptidoglycan Biosynthesis;16S rRNA modification within P site of ribosome	86.874	67.9764	87.9427	42.2682	75.3404	65.5135	80.931	61.0407	27.0497	-0.395524	0.35744	-1.10655	0.26849	0.561023
H845_RS01790			rod shape-determining protein RodA	Cell Wall and Capsule;Cell Division and Cell Cycle	Cell Wall and Capsule - no subcategory;Cell Division and Cell Cycle - no subcategory	Peptidoglycan Biosynthesis;Bacterial Cytoskeleton	109.404	113	77.9683	92.2215	84.6224	60.503	100.124	79.1157	20.5436	-0.34194	0.400949	-0.852827	0.393755	0.677895
H845_RS01795			hypothetical protein	NA	NA	NA	0	0	14.3215	0	9.94798	0	4.77382	3.31599	0.315494	-0.268414	3.06256	-0.0876435	0.93016	NA
H845_RS01800			glycine--tRNA ligase subunit beta	Protein Metabolism;Protein Metabolism	Protein biosynthesis;Protein biosynthesis	tRNA aminoacylation, Gly;Glycyl-tRNA synthetase	71.7967	83.2912	58.6285	81.6545	85.1513	97.057	71.2388	87.9542	33.364	0.304335	0.317907	0.957308	0.338412	0.630134
H845_RS01805			glycine--tRNA ligase subunit alpha	Protein Metabolism;Protein Metabolism	Protein biosynthesis;Protein biosynthesis	tRNA aminoacylation, Gly;Glycyl-tRNA synthetase	158.839	140.112	164.239	222.015	228.167	277.119	154.397	242.434	35.0867	0.649567	0.312569	2.07815	0.0376953	0.153414
H845_RS01810			ABC transporter substrate-binding protein	NA	NA	NA	996.475	919.999	941.706	480.246	659.199	851.986	952.726	663.81	123.68	-0.518747	0.204333	-2.53873	0.0111256	0.0609426
H845_RS01815				DNA Metabolism	DNA repair	DNA repair, bacterial	107.706	172.741	137.067	69.482	107.111	92.182	139.172	89.5917	14.9146	-0.618706	0.468321	-1.32112	0.186463	0.454157
H845_RS01820			2-dehydro-3-deoxy-phosphogluconate aldolase	Carbohydrates	Central carbohydrate metabolism	Entner-Doudoroff Pathway	106.843	83.0422	73.2141	8.24745	50.856	90.9021	87.6997	50.0019	8.40377	-0.799174	0.662822	-1.20571	0.227928	0.50819
H845_RS01825			phosphogluconate dehydratase	Carbohydrates	Central carbohydrate metabolism	Entner-Doudoroff Pathway	214.383	120.341	128.543	82.7436	102.044	93.732	154.422	92.8398	45.1231	-0.735644	0.299177	-2.45889	0.0139366	0.0732914
H845_RS01835			peptidyl-prolyl cis-trans isomerase	RNA Metabolism	RNA processing and modification	Queuosine-Archaeosine Biosynthesis	1232.8	1141.83	1407.08	845.364	874.088	890.083	1260.57	869.845	104.014	-0.534402	0.194209	-2.75169	0.00592887	0.0366662
H845_RS01840			pantetheine-phosphate adenylyltransferase	Cofactors, Vitamins, Prosthetic Groups, Pigments	Coenzyme A	Coenzyme A Biosynthesis	463.082	630.506	614.399	444.928	396.29	481.312	569.329	440.843	51.4248	-0.368675	0.264193	-1.39548	0.162872	0.423736
H845_RS01845			DNA gyrase subunit A	Virulence, Disease and Defense;DNA Metabolism	Resistance to antibiotics and toxic compounds;DNA replication	Resistance to fluoroquinolones;DNA topoisomerases, Type II, ATP-dependent	240.174	166.243	199.073	188.463	182.977	193.074	201.83	188.171	108.325	-0.105323	0.19776	-0.532582	0.594323	0.820344
H845_RS01850			single-stranded DNA-binding protein	DNA Metabolism;DNA Metabolism	DNA repair;DNA repair	DNA repair, bacterial;DNA repair, bacterial RecFOR pathway	564.695	696.328	731.89	761.756	852.083	878.846	664.304	830.895	81.0124	0.327858	0.21715	1.50982	0.131089	0.367998
H845_RS01855			ABC-ATPase UvrA	DNA Metabolism	DNA repair	DNA repair, UvrABC system	241.165	270.75	344.478	178.586	149.23	150.232	285.465	159.349	134.143	-0.84262	0.191199	-4.40704	1.04793e-05	0.000168125
H845_RS01860			S-adenosylmethionine decarboxylase proenzyme	Amino Acids and Derivatives	Arginine; urea cycle, polyamines	Polyamine Metabolism	989.158	1562.03	1101.46	959.897	815.542	771.446	1217.55	848.962	95.3565	-0.519956	0.220189	-2.36141	0.0182058	0.0920306
H845_RS01865			spermidine synthase	Amino Acids and Derivatives	Arginine; urea cycle, polyamines	Polyamine Metabolism	88.0573	217.492	111.129	111.93	136.221	64.9301	138.892	104.36	20.7836	-0.397391	0.438216	-0.906839	0.364492	0.653733
H845_RS01870			antibiotic biosynthesis monooxygenase	NA	NA	NA	486.008	472.879	450.988	747.822	751.838	880.979	469.959	793.546	39.1193	0.754243	0.297177	2.53802	0.011148	0.0609426
H845_RS01875	gcvT		glycine cleavage system aminomethyltransferase T	NA	NA	NA	44.5722	35.0281	74.4489	53.6739	55.1613	45.1905	51.3497	51.3419	11.556	0.00399718	0.52865	0.00756111	0.993967	0.998477
H845_RS01880			glycine cleavage system protein H	Amino Acids and Derivatives;Amino Acids and Derivatives	Alanine, serine, and glycine;Alanine, serine, and glycine	Glycine cleavage system;Glycine and Serine Utilization	165.721	201.555	230.669	235.593	288.41	369.135	199.315	297.713	18.0519	0.585413	0.430313	1.36044	0.173692	0.440221
H845_RS01885			glycine dehydrogenase (aminomethyl-transferring)	Amino Acids and Derivatives;Amino Acids and Derivatives	Alanine, serine, and glycine;Alanine, serine, and glycine	Glycine cleavage system;Glycine and Serine Utilization	152.054	168.745	136.232	228.003	190.611	270.632	152.344	229.749	109.655	0.589478	0.203365	2.89863	0.00374802	0.0253392
H845_RS01890			ABC transporter substrate-binding protein	NA	NA	NA	38.2916	42.989	37.309	76.8512	77.7469	101.469	39.5299	85.3556	13.0869	1.11058	0.509656	2.17907	0.0293267	0.130352
H845_RS01895			ABC transporter permease	NA	NA	NA	10.0287	5.62952	5.58366	20.1277	19.3926	23.1088	7.08064	20.8764	2.79648	1.54406	1.11979	1.37889	0.16793	NA
H845_RS01900			ABC transporter	NA	NA	NA	53.2752	37.3818	59.3237	20.0482	36.0565	55.2419	49.9936	37.1155	6.56093	-0.424198	0.696868	-0.608721	0.54271	NA
H845_RS01905			hypothetical protein	NA	NA	NA	867.437	842.755	780.165	920.693	916.101	1122.4	830.119	986.398	54.6188	0.24677	0.253585	0.973126	0.33049	0.624473
H845_RS01910			hypothetical protein	NA	NA	NA	1792.31	1816.1	1600.83	641.775	542.474	638.997	1736.41	607.749	437.559	-1.51809	0.130655	-11.619	3.29835e-31	9.12818e-29
H845_RS01915			SAM-dependent methyltransferase	NA	NA	NA	62.6913	158.36	69.8088	141.549	133.349	86.6741	96.9532	120.524	13.9198	0.323621	0.506159	0.639365	0.522585	0.777063
H845_RS01920			lactoylglutathione lyase	Stress Response;Carbohydrates	Oxidative stress;Central carbohydrate metabolism	Glutathione: Non-redox reactions;Methylglyoxal Metabolism	50.2934	127.042	84.005	164.026	68.0769	69.5334	87.1135	100.545	7.48609	0.197758	0.676074	0.292509	0.769898	NA
H845_RS01925			diaminopimelate epimerase	Amino Acids and Derivatives;Amino Acids and Derivatives	Lysine, threonine, methionine, and cysteine;Lysine, threonine, methionine, and cysteine	Lysine Biosynthesis DAP Pathway, GJO scratch;Lysine Biosynthesis DAP Pathway	55.1399	20.6347	40.9333	18.4443	33.172	45.1756	38.9026	32.264	5.82627	-0.271334	0.74322	-0.36508	0.715052	NA
H845_RS01930			tRNA (N(6)-L-threonylcarbamoyladenosine(37)-C(2))-methylthiotransferase MtaB	RNA Metabolism;Stress Response	RNA processing and modification;Heat shock	Methylthiotransferases;Heat shock dnaK gene cluster extended	12.1502	22.7346	13.5296	16.257	25.0613	22.3978	16.1381	21.2387	4.62889	0.413234	0.818328	0.504974	0.613577	NA
H845_RS01935			signal recognition particle-docking protein FtsY	Membrane Transport	Protein translocation across cytoplasmic membrane	Bacterial signal recognition particle (SRP)	94.43	122.753	121.754	174.559	138.391	132.845	112.979	148.598	26.3986	0.394831	0.355582	1.11038	0.266836	0.559445
H845_RS01940			hypothetical protein	NA	NA	NA	153.166	196.521	129.947	226.894	191.811	208.399	159.878	209.035	25.3698	0.384418	0.361819	1.06246	0.288027	0.57688
H845_RS01945			phosphoglycerate kinase	Carbohydrates;Carbohydrates	Central carbohydrate metabolism;Central carbohydrate metabolism	Glycolysis and Gluconeogenesis;Entner-Doudoroff Pathway	3733.05	2767.73	3113.06	2154.85	2437.08	2850.81	3204.61	2480.91	690.577	-0.369714	0.139766	-2.64523	0.00816362	0.0466821
H845_RS01950			type I glyceraldehyde-3-phosphate dehydrogenase	Cofactors, Vitamins, Prosthetic Groups, Pigments;Stress Response;Carbohydrates;Carbohydrates	Pyridoxine;Oxidative stress;Central carbohydrate metabolism;Central carbohydrate metabolism	Pyridoxin (Vitamin B6) Biosynthesis;Redox-dependent regulation of nucleus processes;Glycolysis and Gluconeogenesis;Entner-Doudoroff Pathway	6833.19	5996.28	6371.08	4234.26	4177.07	4663.29	6400.18	4358.21	1092.15	-0.555013	0.107104	-5.182	2.19517e-07	5.22591e-06
H845_RS01955			transketolase	NA	NA	NA	482.378	338.472	464.162	215.726	287.945	345.539	428.338	283.07	136.109	-0.596163	0.203792	-2.92535	0.00344069	0.0237311
H845_RS01960			hypothetical protein	NA	NA	NA	65.2192	36.61	60.5197	21.8158	75.6688	80.1503	54.1163	59.2116	5.22938	0.143365	0.786807	0.182211	0.855417	NA
H845_RS01965			5-aminolevulinate synthase	Cofactors, Vitamins, Prosthetic Groups, Pigments	Tetrapyrroles	Heme and Siroheme Biosynthesis	507.046	528.908	653.527	584.944	475.57	529.903	563.16	530.139	137.351	-0.0893532	0.181666	-0.491854	0.622822	0.834742
H845_RS01970			membrane protein	NA	NA	NA	76.2942	71.378	141.593	102.082	98.3536	76.1806	96.4218	92.2053	14.881	-0.0599042	0.473698	-0.126461	0.899367	0.960077
H845_RS01975			gamma-glutamyltranspeptidase	Stress Response	Oxidative stress	Glutathione: Biosynthesis and gamma-glutamyl cycle	135.071	63.8487	63.3286	64.2048	93.4774	95.0094	87.416	84.2305	24.2211	-0.0579448	0.396152	-0.146269	0.883709	0.953011
H845_RS01980			DNA recombination/repair protein RecA	DNA Metabolism;DNA Metabolism;DNA Metabolism	DNA repair;DNA repair;DNA repair	DNA repair system including RecA, MutS and a hypothetical protein;DNA repair, bacterial;DNA repair, bacterial RecFOR pathway	762.759	861.751	714.965	634.628	533.97	658.541	779.825	609.047	144.301	-0.359909	0.17582	-2.04703	0.0406555	0.161311
H845_RS01985			hypothetical protein	NA	NA	NA	232.863	415.211	289.806	261.169	254.28	202.005	312.626	239.151	20.2046	-0.380079	0.407755	-0.932125	0.351272	0.637995
H845_RS01990			hydroxypyruvate reductase	Carbohydrates;Carbohydrates	Central carbohydrate metabolism;Organic acids	Entner-Doudoroff Pathway;Glycerate metabolism	60.9893	38.5151	46.6906	15.3007	23.5871	21.0802	48.7316	19.9893	9.04259	-1.27732	0.608659	-2.09859	0.0358532	0.150163
H845_RS01995			type I pantothenate kinase	Cofactors, Vitamins, Prosthetic Groups, Pigments	Coenzyme A	Coenzyme A Biosynthesis	304.923	243.692	230.198	150.402	179.888	309.63	259.604	213.306	45.8964	-0.286549	0.303477	-0.94422	0.345057	0.634802
H845_RS02000			bacterioferritin	NA	NA	NA	338.749	390.313	347.428	169.967	82.7419	131.463	358.83	128.058	27.395	-1.50882	0.37185	-4.0576	4.95792e-05	0.000665262
H845_RS02005			GntR family transcriptional regulator	NA	NA	NA	97.3457	33.627	33.3531	22.543	46.3355	62.1165	54.7752	43.665	6.59381	-0.333126	0.722487	-0.461083	0.644739	NA
H845_RS02010			cell division topological specificity factor MinE	Cell Division and Cell Cycle	Cell Division and Cell Cycle - no subcategory	Bacterial Cytoskeleton	183.134	287.84	367.065	294.04	240.806	253.192	279.346	262.679	14.8453	-0.0857563	0.469186	-0.182777	0.854973	0.943154
H845_RS02015			septum site-determining protein MinD	Cell Division and Cell Cycle	Cell Division and Cell Cycle - no subcategory	Bacterial Cytoskeleton	192.73	181.474	193.842	149.732	129.838	166.179	189.348	148.583	27.2633	-0.354954	0.344258	-1.03107	0.302508	0.593356
H845_RS02020			septum site-determining protein MinC	Cell Division and Cell Cycle	Cell Division and Cell Cycle - no subcategory	Bacterial Cytoskeleton	192.552	123.528	99.5488	117.316	85.106	133.107	138.543	111.843	18.2624	-0.325829	0.4341	-0.750585	0.452903	0.732452
H845_RS02025			glutathione S-transferase	Stress Response	Oxidative stress	Glutathione: Non-redox reactions	271.99	305.357	201.913	242.616	227.911	313.368	259.754	261.298	34.5913	0.00501588	0.317984	0.015774	0.987415	0.996416
H845_RS02030			aminoacetone oxidase family FAD-binding enzyme	NA	NA	NA	20.4967	13.8067	45.6475	20.5685	41.22	34.0054	26.6503	31.9313	7.16777	0.279522	0.685192	0.407948	0.683312	NA
H845_RS02035			acyltransferase	NA	NA	NA	18.3533	24.7257	12.2622	14.734	5.67837	13.533	18.447	11.3151	4.06685	-0.731265	0.884317	-0.826926	0.408279	NA
H845_RS02040			ATPase AAA	NA	NA	NA	94.6124	106.219	141.823	80.3369	53.4785	46.9563	114.218	60.2572	24.049	-0.930358	0.384803	-2.41775	0.0156167	0.0805952
H845_RS02045			pseudouridine synthase	RNA Metabolism;Protein Metabolism	RNA processing and modification;Protein biosynthesis	RNA pseudouridine syntheses;Ribosome biogenesis bacterial	67.1864	29.011	74.8143	25.9314	43.9725	52.3989	57.0039	40.7676	9.4888	-0.478789	0.595105	-0.804546	0.421082	0.702262
H845_RS02050			AsmA family protein	NA	NA	NA	418.148	332.046	367.954	241.532	288.72	300.806	372.716	277.02	159.771	-0.427276	0.172208	-2.48116	0.0130954	0.0696954
H845_RS02055			ATP synthase F1	NA	NA	NA	202.441	161.292	174.522	176.937	186.891	174.552	179.418	179.46	27.5644	-0.00118242	0.341604	-0.00346138	0.997238	0.998636
H845_RS02060			bifunctional 2-C-methyl-D-erythritol 4-phosphate cytidylyltransferase/2-C-methyl-D-erythritol 2%2C4-cyclodiphosphate synthase	Cell Wall and Capsule;Fatty Acids, Lipids, and Isoprenoids;Fatty Acids, Lipids, and Isoprenoids;Fatty Acids, Lipids, and Isoprenoids;Fatty Acids, Lipids, and Isoprenoids	Gram-Positive cell wall components;Isoprenoids;Isoprenoids;Isoprenoids;Isoprenoids	Teichoic and lipoteichoic acids biosynthesis;Isoprenoid Biosynthesis;Isoprenoid Biosynthesis;Nonmevalonate Branch of Isoprenoid Biosynthesis;Nonmevalonate Branch of Isoprenoid Biosynthesis	34.5606	38.8004	57.7265	26.0112	60.147	95.5638	43.6958	60.574	12.1061	0.483155	0.554464	0.871391	0.383541	0.668103
H845_RS02065			tRNA dihydrouridine synthase DusB	RNA Metabolism	RNA processing and modification	tRNA modification Bacteria	42.8346	48.0894	58.2972	38.2085	36.8132	43.8676	49.7404	39.6297	9.4184	-0.326746	0.571087	-0.572147	0.567222	0.807089
H845_RS02070			PAS domain-containing sensor histidine kinase	NA	NA	NA	31.0363	9.95535	19.7485	13.3478	20.5766	28.6063	20.2467	20.8436	4.64841	0.0341114	0.825343	0.04133	0.967033	NA
H845_RS02075			nitrogen regulation protein NR(I)	NA	NA	NA	27.8484	23.4486	23.2576	13.973	26.9253	19.251	24.8515	20.0497	6.46972	-0.29433	0.689099	-0.427123	0.66929	NA
H845_RS02080			histidine kinase	NA	NA	NA	125.133	140.484	121.922	152.479	143.454	175.063	129.18	156.999	64.2377	0.280196	0.23686	1.18296	0.236825	0.521037
H845_RS02085			sigma-54-dependent Fis family transcriptional regulator	NA	NA	NA	290.488	191.598	218.341	196.766	179.75	190.767	233.475	189.094	58.371	-0.311119	0.253338	-1.22808	0.219418	0.50237
H845_RS02100			transposase	NA	NA	NA	9.94978	26.0642	22.1588	29.9538	25.6533	6.11382	19.3909	20.5736	6.04394	0.0973096	0.757994	0.128378	0.89785	NA
H845_RS02105			ATP-binding protein	NA	NA	NA	25.9204	29.1003	21.6474	6.5028	35.0858	29.8637	25.556	23.8174	3.82163	-0.0733772	0.909985	-0.0806357	0.935732	NA
H845_RS02110			RNA-binding protein Hfq	Stress Response	Stress Response - no subcategory	Hfl operon	177.35	199.107	217.234	195.768	150.895	261.543	197.897	202.736	11.3306	0.0291606	0.528475	0.0551788	0.955996	0.977946
H845_RS02115			GTPase HflX	Stress Response	Stress Response - no subcategory	Hfl operon	15.4218	12.9852	25.759	23.2136	17.8927	46.1965	18.0553	29.1009	6.13482	0.68373	0.743031	0.92019	0.357474	NA
H845_RS02120			inositol monophosphatase	NA	NA	NA	108.31	67.5542	60.3036	66.4214	74.4677	77.6456	78.7227	72.8449	12.6341	-0.118422	0.502453	-0.235688	0.813675	0.926516
H845_RS02125			nucleoside triphosphate pyrophosphohydrolase	Nucleosides and Nucleotides	Detoxification	Nucleoside triphosphate pyrophosphohydrolase MazG	203.451	121.343	113.275	114.842	191.79	140.641	146.023	149.091	23.2818	0.0333434	0.39257	0.0849362	0.932312	0.976513
H845_RS02130			N-acetyl-gamma-glutamyl-phosphate reductase	Amino Acids and Derivatives;Amino Acids and Derivatives	Arginine; urea cycle, polyamines;Arginine; urea cycle, polyamines	Arginine Biosynthesis extended;Arginine Biosynthesis -- gjo	54.0009	30.3128	36.0791	10.838	33.415	59.7274	40.1309	34.6601	6.94681	-0.208993	0.704475	-0.296664	0.766723	NA
H845_RS02140			inference=COORDINATES: similar to AA sequence:RefSeq:WP_019091677.1	Cofactors, Vitamins, Prosthetic Groups, Pigments;Amino Acids and Derivatives;Amino Acids and Derivatives	Pyridoxine;Alanine, serine, and glycine;Alanine, serine, and glycine	Pyridoxin (Vitamin B6) Biosynthesis;Serine Biosynthesis;Glycine and Serine Utilization	142.198	183.83	206.324	311.336	256.638	305.816	177.451	291.263	54.559	0.715867	0.262577	2.72631	0.00640461	0.0388488
H845_RS02145			ATP phosphoribosyltransferase	Amino Acids and Derivatives	Histidine Metabolism	Histidine Biosynthesis	8.77515	14.7775	29.3142	8.80587	23.756	32.3523	17.6223	21.6381	4.48814	0.319994	0.861936	0.37125	0.710451	NA
H845_RS02150			adenylosuccinate synthase	Nucleosides and Nucleotides	Purines	Purine conversions	239.011	259.534	292.324	404.988	403.078	415.314	263.623	407.793	85.9492	0.631307	0.21014	3.00422	0.00266266	0.0192024
H845_RS02155			RNA polymerase sigma factor RpoH	RNA Metabolism;Stress Response	Transcription;Heat shock	Transcription initiation, bacterial sigma factors;Heat shock dnaK gene cluster extended	1125.09	1357.37	1389.94	1039.15	987.131	1403.3	1290.8	1143.19	218.106	-0.175224	0.169796	-1.03197	0.302085	0.593356
H845_RS02160			pseudouridine synthase	RNA Metabolism;Protein Metabolism	RNA processing and modification;Protein biosynthesis	RNA pseudouridine syntheses;Ribosome biogenesis bacterial	62.4011	52.5421	23.1619	52.1829	56.3105	67.1011	46.035	58.5315	10.086	0.338558	0.569786	0.594184	0.552389	0.796551
H845_RS02165			hypothetical protein	NA	NA	NA	0	32.3336	32.0703	43.352	66.83	39.8182	21.468	50.0001	2.48931	1.2628	1.18625	1.06453	0.287089	NA
H845_RS02175			IS5/IS1182 family transposase	NA	NA	NA	66.427	61.0167	40.3465	48.4796	51.3801	50.0939	55.93	49.9845	8.79714	-0.164803	0.591406	-0.278663	0.780503	0.91045
H845_RS02180			endoglucanase	NA	NA	NA	547.569	478.133	562.833	662.202	651.593	776.456	529.512	696.75	131.422	0.394276	0.180496	2.18441	0.0289323	0.128885
H845_RS02185			hypothetical protein	NA	NA	NA	828.694	720.871	715	737.972	602.776	915.56	754.855	752.103	137.728	-0.01074	0.190911	-0.0562568	0.955137	0.977946
H845_RS02190			cellulose synthase catalytic subunit (UDP-forming)	NA	NA	NA	551.07	669.384	543.217	849.897	709.24	870.13	587.89	809.756	310.397	0.460804	0.146063	3.15483	0.00160594	0.0126984
H845_RS02195			cellulose synthase BcsB subunit	NA	NA	NA	450.958	351.583	371.968	513.294	469.922	494.546	391.503	492.587	212.398	0.327512	0.155309	2.10878	0.0349636	0.148595
H845_RS02200			cellulose synthase	NA	NA	NA	314.874	362.054	343.553	398.793	383.001	415.436	340.16	399.077	292.036	0.2309	0.135796	1.70035	0.0890648	0.281297
H845_RS02205			cellulose synthase operon protein D	NA	NA	NA	858.512	722.873	669.186	872.286	813.453	781.401	750.19	822.38	73.5006	0.128311	0.223904	0.573061	0.566603	0.806726
H845_RS02210			glycosyl hydrolase	NA	NA	NA	880.237	880.134	995.488	743	714.536	874.701	918.62	777.412	371.11	-0.241336	0.134623	-1.79269	0.0730231	0.242389
H845_RS02215			hypothetical protein	NA	NA	NA	273.005	376.552	304	187.859	253.397	309.144	317.852	250.133	36.5235	-0.338188	0.313244	-1.07963	0.280307	0.570243
H845_RS02220			cupin	NA	NA	NA	99.1076	160.717	147.146	88.4041	85.1755	81.198	135.657	84.9259	10.0472	-0.67033	0.56102	-1.19484	0.232149	0.516041
H845_RS02225			ADP-ribose pyrophosphatase	NA	NA	NA	353.012	216.173	303.751	209.328	217.198	162.686	290.979	196.404	30.4699	-0.568967	0.339142	-1.67767	0.0934121	0.289804
H845_RS02230			molecular chaperone HtpG	Protein Metabolism	Protein folding	Protein chaperones	1698.22	1780.25	2019.28	1094	938.542	1360.34	1832.58	1130.96	554.937	-0.697685	0.143006	-4.8787	1.06787e-06	2.14934e-05
H845_RS02240			S-methyl-5-thioribose-1-phosphate isomerase	Amino Acids and Derivatives	Lysine, threonine, methionine, and cysteine	Methionine Salvage	117.243	136.501	116.048	139.441	77.2507	136.08	123.264	117.591	27.8207	-0.0803891	0.356425	-0.225543	0.821557	0.928859
H845_RS02245			aspartate--tRNA ligase	Protein Metabolism;Protein Metabolism	Protein biosynthesis;Protein biosynthesis	tRNA aminoacylation, Asp and Asn;tRNA aminoacylation, Asp and Asn	129.386	129.469	172.264	183.468	200.155	215.178	143.706	199.6	61.2196	0.477248	0.245906	1.94077	0.0522861	0.190785
H845_RS02250			hypothetical protein	NA	NA	NA	72.5258	56.3697	62.1229	44.7875	81.9885	56.563	63.6728	61.113	11.219	-0.0464949	0.531757	-0.0874363	0.930325	0.976513
H845_RS02255			exodeoxyribonuclease III	DNA Metabolism	DNA repair	DNA repair, bacterial	141.474	101.073	193.34	116.157	69.6359	71.1257	145.296	85.6395	18.0125	-0.776234	0.442806	-1.75299	0.0796041	0.259182
H845_RS02260			Fe-S cluster assembly protein HesB	Miscellaneous	Plant-Prokaryote DOE project	Iron-sulfur cluster assembly	248.581	124.034	230.669	97.009	181.591	127.288	201.095	135.296	12.2176	-0.559555	0.524303	-1.06723	0.285866	0.574243
H845_RS02265			deoxyguanosinetriphosphate triphosphohydrolase	NA	NA	NA	132.9	43.3172	71.6073	43.0211	69.6359	71.1257	82.6082	61.2609	16.8322	-0.433953	0.475316	-0.912979	0.361254	0.650786
H845_RS02270			arginine--tRNA ligase	Protein Metabolism	Protein biosynthesis	tRNA aminoacylation, Arg	111.949	103.688	77.9116	92.6811	116.897	105.763	97.8494	105.114	36.3743	0.105459	0.306864	0.343666	0.731097	0.889349
H845_RS02275			SPOR domain-containing protein	NA	NA	NA	114.756	64.417	69.7007	62.8134	108.935	96.1555	82.958	89.3013	16.564	0.108672	0.45305	0.239867	0.810433	0.926257
H845_RS02280			segregation/condensation protein A	NA	NA	NA	11.9917	20.1941	33.3828	12.0336	4.63767	22.1055	21.8562	12.9256	2.90964	-0.773617	1.05878	-0.730671	0.46498	NA
H845_RS02285			SMC-Scp complex subunit ScpB	NA	NA	NA	30.4946	8.5589	8.48919	22.9511	23.5871	35.1337	15.8476	27.224	2.83377	0.752609	1.06728	0.705169	0.480705	NA
H845_RS02290			twin-arginine translocase subunit TatB	Membrane Transport	Protein translocation across cytoplasmic membrane	Twin-arginine translocation system	132.316	118.839	117.871	97.3717	143.282	170.739	123.009	137.131	14.7918	0.161072	0.466066	0.345599	0.729644	0.888576
H845_RS02295			twin-arginine translocase subunit TatC	Membrane Transport	Protein translocation across cytoplasmic membrane	Twin-arginine translocation system	81.1214	112.09	132.023	125.239	101.359	115.03	108.411	113.876	17.8673	0.0716433	0.425392	0.168417	0.866255	0.944224
H845_RS02300			serine--tRNA ligase	Protein Metabolism;Amino Acids and Derivatives	Protein biosynthesis;Alanine, serine, and glycine	tRNA aminoacylation, Ser;Glycine and Serine Utilization	139.078	89.2225	70.7967	147.54	107.574	98.8882	99.699	118.001	27.4793	0.228539	0.365551	0.62519	0.531847	0.782377
H845_RS02305			RNA helicase	NA	NA	NA	35.1006	9.27214	32.1882	33.1515	20.7615	20.9339	25.5203	24.949	12.2602	-0.0513217	0.542911	-0.0945307	0.924688	0.973494
H845_RS02310			ferredoxin--NADP(+) reductase	NA	NA	NA	920.043	1187.85	966.87	1361.81	1129.72	1091.81	1024.92	1194.45	193.588	0.220192	0.166121	1.32549	0.18501	0.454114
H845_RS02315			glutathione-disulfide reductase	Stress Response	Oxidative stress	Glutathione: Redox cycle	97.4098	72.9064	112.486	115.853	94.8786	73.1564	94.2675	94.6293	26.2617	0.000985152	0.361508	0.00272512	0.997826	0.998636
H845_RS02320			hypothetical protein	NA	NA	NA	2212.25	2236.92	2186.08	2264.1	2243.75	2700.72	2211.75	2402.86	157.984	0.118717	0.166856	0.711495	0.476777	0.745405
H845_RS02325			3-deoxy-7-phosphoheptulonate synthase class II	Amino Acids and Derivatives	Aromatic amino acids and derivatives	Common Pathway For Synthesis of Aromatic Compounds (DAHP synthase to chorismate)	61.2011	92.9592	96.2108	130.056	91.8913	129.409	83.457	117.119	27.9451	0.487855	0.355525	1.37221	0.169998	0.436124
H845_RS02330			nicotinate phosphoribosyltransferase	Cofactors, Vitamins, Prosthetic Groups, Pigments;Stress Response	NAD and NADP;Oxidative stress	NAD and NADP cofactor biosynthesis global;Redox-dependent regulation of nucleus processes	60.9499	68.427	58.174	34.9504	53.8785	60.1904	62.517	49.6731	12.9255	-0.322627	0.494513	-0.652414	0.514134	0.771994
H845_RS02335			hypothetical protein	NA	NA	NA	41.0934	15.3782	91.5176	68.7288	42.38	113.628	49.3297	74.9121	4.5494	0.594397	0.870358	0.682935	0.494648	NA
H845_RS02340			glutamate--tRNA ligase	Protein Metabolism	Protein biosynthesis	tRNA aminoacylation, Glu and Gln	185.105	122.991	134.609	121.308	90.5802	100.974	147.568	104.287	33.4401	-0.513383	0.323877	-1.58511	0.11294	0.332513
H845_RS02345			RNA methyltransferase	RNA Metabolism;RNA Metabolism	RNA processing and modification;RNA processing and modification	RNA methylation;tRNA modification Bacteria	32.031	100.689	21.4005	90.0007	84.2363	70.8553	51.3735	81.6974	10.4189	0.679618	0.597568	1.13731	0.25541	0.545828
H845_RS02350			cysteine--tRNA ligase	Protein Metabolism	Protein biosynthesis	tRNA aminoacylation, Cys	51.2774	61.6799	77.4916	58.8079	76.4913	118.156	63.483	84.4852	20.2632	0.418407	0.41905	0.998466	0.318053	0.610613
H845_RS02355			peptide chain release factor 3	Protein Metabolism	Protein biosynthesis	Translation termination factors bacterial	38.806	50.8277	32.4088	45.4322	32.5171	53.6515	40.6809	43.8669	13.1136	0.101199	0.496453	0.203844	0.838475	0.936249
H845_RS02360			30S ribosomal protein S4	Protein Metabolism	Protein biosynthesis	Ribosome SSU bacterial	2208.27	2424.08	2203.98	4161.16	2916.35	3203.82	2278.78	3427.11	349.922	0.586228	0.151322	3.87403	0.000107049	0.00128381
H845_RS02365			hypothetical protein	NA	NA	NA	193.341	175.715	246.047	203.257	192.273	212.146	205.034	202.559	22.2054	-0.018235	0.380073	-0.0479776	0.961734	0.980783
H845_RS02370			oxidoreductase	NA	NA	NA	91.4248	65.9832	94.5327	72.0853	101.022	102.324	83.9802	91.8103	13.502	0.132941	0.48441	0.274438	0.783748	0.913273
H845_RS02375			hypothetical protein	NA	NA	NA	193.83	418.477	282.247	254.357	172.989	164.911	298.185	197.419	16.6723	-0.597161	0.458447	-1.30257	0.19272	0.463785
H845_RS02380			endonuclease	NA	NA	NA	48.4843	74.8442	26.9944	60.8175	75.0035	27.9301	50.1076	54.5837	8.66437	0.134559	0.630356	0.213466	0.830964	0.932657
H845_RS02385			carbonic anhydrase	NA	NA	NA	386.563	286.594	349.233	139.064	112.83	73.9482	340.796	108.614	30.9055	-1.65653	0.355564	-4.65887	3.17947e-06	5.81763e-05
H845_RS02390			alanine--tRNA ligase	Protein Metabolism	Protein biosynthesis	tRNA aminoacylation, Ala	127.841	130.671	121.108	147.436	141.683	142.453	126.54	143.857	71.0795	0.184062	0.222758	0.826287	0.408642	0.689583
H845_RS02395			thiaminase	NA	NA	NA	71.6949	88.5391	71.8511	86.335	88.7275	39.6488	77.3617	71.5704	10.4193	-0.10569	0.557462	-0.189591	0.84963	0.941953
H845_RS02400			polysaccharide synthesis protein GtrA	NA	NA	NA	1424.88	1686.15	1340.08	927.485	640.423	913.999	1483.71	827.302	120.398	-0.850221	0.199904	-4.25315	2.10782e-05	0.000309054
H845_RS02405			membrane protein	Stress Response	Osmotic stress	Osmoregulation	2649.57	2534.11	2934.96	477.109	374.889	770.074	2706.21	540.691	352.812	-2.32556	0.302716	-7.68231	1.56239e-14	8.64785e-13
H845_RS02410			membrane protein	Stress Response	Osmotic stress	Osmoregulation	8488.95	7841.48	8957.92	11143	10114	11646.8	8429.45	10968	2101.97	0.37939	0.103279	3.67344	0.000239307	0.00248744
H845_RS02415			membrane protein	Stress Response	Osmotic stress	Osmoregulation	212.195	219.168	212.657	383.288	361.084	344.222	214.674	362.865	68.2579	0.756742	0.231198	3.27314	0.00106361	0.00902231
H845_RS02420			3-dehydroquinate synthase	NA	NA	NA	64.1654	36.0185	48.7161	49.756	40.6071	64.518	49.6334	51.627	17.414	0.0435467	0.438439	0.0993221	0.920883	0.970873
H845_RS02430			hypothetical protein	NA	NA	NA	84.5232	94.8922	169.415	101.783	156.905	171.392	116.277	143.36	7.70366	0.316165	0.645071	0.490124	0.624046	NA
H845_RS02435			recombinase XerD	NA	NA	NA	0	0	6.09787	5.49532	4.23571	10.0948	2.03262	6.6086	0.791474	1.63741	2.01977	0.810694	0.417541	NA
H845_RS02440			acetyl-CoA carboxylase carboxyl transferase subunit alpha	Fatty Acids, Lipids, and Isoprenoids	Fatty acids	Fatty Acid Biosynthesis FASII	158.448	171.956	199.962	185.503	192.005	223.931	176.789	200.48	35.828	0.183644	0.305597	0.600934	0.547884	0.794378
H845_RS02445			competence/damage-inducible protein A	Cofactors, Vitamins, Prosthetic Groups, Pigments	Riboflavin, FMN, FAD	Riboflavin, FMN and FAD metabolism in plants	176.319	117.303	196.337	170.383	156.584	114.362	163.32	147.11	23.8432	-0.153423	0.378047	-0.405832	0.684866	0.866826
H845_RS02450			gluconolaconase	Carbohydrates	Monosaccharides	Xylose utilization	55.0598	24.7257	55.1797	60.7778	29.8114	55.8236	44.9884	48.8043	8.54421	0.0949266	0.621487	0.152741	0.878603	0.94907
H845_RS02455			acetyltransferase	Nucleosides and Nucleotides	Detoxification	Nudix proteins (nucleoside triphosphate hydrolases)	144.985	173.997	161.446	145.493	81.2074	138.241	160.143	121.647	28.2707	-0.409312	0.352381	-1.16156	0.245414	0.532692
H845_RS02460			(2Fe-2S)-binding protein	NA	NA	NA	725.287	667.594	546.781	528.917	404.197	523.173	646.554	485.429	126.036	-0.42069	0.192096	-2.19	0.0285241	0.128189
H845_RS02465			ATPase AAA	NA	NA	NA	57.8979	104.001	70.9183	81.3408	80.6094	106.729	77.6057	89.5599	14.4818	0.2117	0.474387	0.44626	0.655409	0.856779
H845_RS02470			preprotein translocase subunit YajC	NA	NA	NA	129.602	58.2005	72.1581	104.045	140.343	215.019	86.6536	153.135	9.28013	0.809889	0.6109	1.32573	0.184929	0.454114
H845_RS02475			MFS transporter	NA	NA	NA	73.8652	39.4889	43.084	14.1188	27.2064	29.1779	52.146	23.501	10.7872	-1.14296	0.568316	-2.01114	0.0443109	0.170433
H845_RS02480			superoxide dismutase	Stress Response;Stress Response	Oxidative stress;Oxidative stress	Protection from Reactive Oxygen Species;Oxidative stress	4871.9	5497.51	5138.51	5713.49	4089.31	5546.11	5169.31	5116.3	621.595	-0.0167476	0.13791	-0.121439	0.903344	0.962465
H845_RS02485			phytoene synthase	NA	NA	NA	41.3818	19.9107	19.7485	11.8648	32.0081	38.1417	27.0137	27.3382	4.61148	0.0194981	0.833265	0.0233997	0.981331	NA
H845_RS02490			3-hydroxyisobutyrate dehydrogenase	Carbohydrates	Organic acids	Glycerate metabolism	98.0894	90.6892	128.501	104.223	62.4815	90.4092	105.76	85.7046	16.6438	-0.315517	0.443583	-0.71129	0.476904	0.745405
H845_RS02495			inference=COORDINATES: similar to AA sequence:RefSeq:WP_019090586.1	Carbohydrates;Carbohydrates;Carbohydrates	Central carbohydrate metabolism;Fermentation;Fermentation	Pyruvate metabolism II: acetyl-CoA, acetogenesis from pyruvate;Fermentations: Mixed acid;Fermentations: Lactate	47.6838	29.7408	5.89972	26.5838	32.7845	34.1836	27.7748	31.184	5.58158	0.154734	0.775198	0.199606	0.841789	NA
H845_RS02500			inference=COORDINATES: similar to AA sequence:RefSeq:WP_010513845.1	Carbohydrates	Central carbohydrate metabolism	TCA Cycle	290.371	246.39	266.942	145.694	169.754	252.076	267.901	189.174	67.9	-0.50305	0.248292	-2.02604	0.0427609	0.167562
H845_RS02505			LabA-like protein	NA	NA	NA	755.268	1211.32	831.773	599.667	327.401	558.436	932.786	495.168	86.2962	-0.922612	0.253275	-3.64273	0.000269761	0.00276505
H845_RS02510			inference=COORDINATES: similar to AA sequence:RefSeq:WP_019084686.1	NA	NA	NA	87.6501	54.6681	108.446	29.319	30.1315	53.8582	83.588	37.7695	6.2502	-1.15177	0.729877	-1.57803	0.114558	NA
H845_RS02515			DNA-directed RNA polymerase subunit omega	RNA Metabolism	Transcription	RNA polymerase bacterial	1289.15	917.099	1137.04	704.47	1007.01	1105.86	1114.43	939.113	80.6972	-0.244572	0.232699	-1.05102	0.293247	0.581415
H845_RS02520			GTP pyrophosphokinase	Regulation and Cell signaling;Regulation and Cell signaling	Regulation and Cell signaling - no subcategory;Regulation and Cell signaling - no subcategory	Stringent Response, (p)ppGpp metabolism;Stringent Response, (p)ppGpp metabolism	187.94	168.797	167.422	108.721	111.164	116.163	174.72	112.016	65.0456	-0.642562	0.233301	-2.75422	0.00588318	0.0366662
H845_RS02525			holo-ACP synthase	Fatty Acids, Lipids, and Isoprenoids	Fatty acids	Fatty Acid Biosynthesis FASII	134.298	274.133	163.14	134.768	103.877	157.542	190.524	132.062	13.2527	-0.530276	0.503766	-1.05262	0.292514	0.58083
H845_RS02530			S26 family signal peptidase	Protein Metabolism	Protein processing and modification	Signal peptidase	144.056	210.95	139.488	320.547	174.404	178.96	164.831	224.637	31.1893	0.43871	0.355385	1.23446	0.217031	0.498967
H845_RS02535			ribonuclease III	RNA Metabolism	RNA processing and modification	RNA processing and degradation, bacterial	0	0	0	0	0	11.9916	0	3.9972	0.308203	1.62509	3.27318	0.496488	0.61955	NA
H845_RS02540			GTPase Era	NA	NA	NA	44.1922	6.2017	49.2095	94.2373	38.4547	66.1897	33.2011	66.2939	9.03405	0.972412	0.656594	1.48099	0.138608	0.381216
H845_RS02545			UMP kinase	NA	NA	NA	347.88	283.345	410.162	273.802	342.944	289.206	347.129	301.984	47.7308	-0.195633	0.273681	-0.714821	0.47472	0.745405
H845_RS02550			ribosome-recycling factor	Protein Metabolism	Protein biosynthesis	Translation termination factors bacterial	418.979	510.409	565.811	456.228	489.556	525.854	498.4	490.546	55.6437	-0.0185363	0.252746	-0.0733395	0.941536	0.977733
H845_RS02555			di-trans%2Cpoly-cis-decaprenylcistransferase	Fatty Acids, Lipids, and Isoprenoids;Fatty Acids, Lipids, and Isoprenoids;Fatty Acids, Lipids, and Isoprenoids	Isoprenoids;Isoprenoids;Isoprenoids	Isoprenoinds for Quinones;Isoprenoid Biosynthesis;Polyprenyl Diphosphate Biosynthesis	61.6401	53.8237	83.8912	68.7288	95.355	44.1885	66.4516	69.4241	9.95081	0.0767724	0.571073	0.134435	0.893058	0.957845
H845_RS02560			phosphatidate cytidylyltransferase	Fatty Acids, Lipids, and Isoprenoids	Phospholipids	Glycerolipid and Glycerophospholipid Metabolism in Bacteria	17.735	6.6369	19.7485	23.7295	36.5806	27.2441	14.7068	29.1847	3.72398	0.991635	0.937339	1.05793	0.290089	NA
H845_RS02565			1-deoxy-D-xylulose-5-phosphate reductoisomerase	Fatty Acids, Lipids, and Isoprenoids;Fatty Acids, Lipids, and Isoprenoids	Isoprenoids;Isoprenoids	Isoprenoid Biosynthesis;Nonmevalonate Branch of Isoprenoid Biosynthesis	244.431	264.616	131.231	240.907	263.338	201.154	213.426	235.133	51.5452	0.140028	0.284718	0.491812	0.622852	0.834742
H845_RS02570			zinc metalloprotease	NA	NA	NA	694.022	692.018	610.117	545.248	533.282	643.89	665.386	574.14	136.164	-0.214651	0.176924	-1.21324	0.225039	0.505311
H845_RS02575			outer membrane protein assembly factor BamA	NA	NA	NA	676.437	796.922	729.986	668.33	492.53	565.745	734.448	575.535	314.717	-0.354752	0.147378	-2.40709	0.0160804	0.0827953
H845_RS02580			membrane protein	NA	NA	NA	238.983	174.395	339.297	239.819	254.167	220.271	250.892	238.086	41.0506	-0.0732804	0.303143	-0.241735	0.808985	0.926257
H845_RS02585			UDP-3-O-(3-hydroxymyristoyl)glucosamine N-acyltransferase	NA	NA	NA	416.774	418.125	503.588	427.131	380.667	437.267	446.162	415.022	97.4228	-0.105972	0.200051	-0.529724	0.596303	0.821541
H845_RS02590			beta-hydroxyacyl-ACP dehydratase	Fatty Acids, Lipids, and Isoprenoids	Fatty acids	Fatty Acid Biosynthesis FASII	603.21	583.802	579.047	855.8	675.726	671.011	588.686	734.179	63.7987	0.313546	0.239037	1.3117	0.18962	0.457817
H845_RS02595			acyl-[acyl-carrier-protein]--UDP-N-acetylglucosamine O-acyltransferase	NA	NA	NA	225.435	246.43	244.423	285.757	266.144	262.464	238.763	271.455	43.1375	0.185059	0.277843	0.666056	0.505375	0.765322
H845_RS02600			hypothetical protein	NA	NA	NA	34.9792	32.7252	12.9835	40.9519	31.565	48.3606	26.8959	40.2925	5.78061	0.568625	0.745649	0.762591	0.445707	NA
H845_RS02605			lactoylglutathione lyase	Stress Response;Carbohydrates	Oxidative stress;Central carbohydrate metabolism	Glutathione: Non-redox reactions;Methylglyoxal Metabolism	505.449	392.854	432.949	416.179	471.152	453.928	443.75	447.086	34.4765	0.0103413	0.309339	0.0334302	0.973331	0.986079
H845_RS02610			hypothetical protein	NA	NA	NA	405.212	574.638	379.972	428.032	362.912	353.828	453.274	381.591	19.6347	-0.249432	0.406415	-0.613737	0.539389	0.7887
H845_RS02615			ribonuclease P protein component	RNA Metabolism	RNA processing and modification	tRNA processing	417.607	307.169	513.124	404.619	657.162	756.547	412.634	606.109	35.4839	0.560151	0.333961	1.67729	0.0934852	0.289804
H845_RS02620			membrane protein insertion efficiency factor YidD	NA	NA	NA	255.277	229.275	246.358	444.029	236.943	329.405	243.637	336.793	17.1067	0.452201	0.444021	1.01842	0.308477	0.601734
H845_RS02625			membrane protein insertase YidC	NA	NA	NA	204.484	291.003	288.632	378.607	236.133	307.928	261.373	307.556	99.0821	0.231343	0.224402	1.03093	0.302574	0.593356
H845_RS02630			YihA family ribosome biogenesis GTP-binding protein	NA	NA	NA	72.5525	90.5032	62.8363	72.8064	56.118	104.023	75.2973	77.6491	9.51627	0.0372171	0.577541	0.0644407	0.948619	0.977733
H845_RS02635			acetylglutamate kinase	Amino Acids and Derivatives;Amino Acids and Derivatives	Arginine; urea cycle, polyamines;Arginine; urea cycle, polyamines	Arginine Biosynthesis extended;Arginine Biosynthesis -- gjo	290.103	275.585	273.341	246.331	371.106	303.383	279.676	306.94	52.7403	0.142105	0.263197	0.539918	0.589254	0.820155
H845_RS02640			2%2C3%2C4%2C5-tetrahydropyridine-2%2C6-dicarboxylate N-succinyltransferase	Amino Acids and Derivatives;Amino Acids and Derivatives	Lysine, threonine, methionine, and cysteine;Lysine, threonine, methionine, and cysteine	Lysine Biosynthesis DAP Pathway, GJO scratch;Lysine Biosynthesis DAP Pathway	89.3019	140.36	152.475	167.28	119.727	164.62	127.379	150.542	23.4148	0.240282	0.383056	0.627277	0.530478	0.781943
H845_RS02645			succinyl-diaminopimelate desuccinylase	Amino Acids and Derivatives;Amino Acids and Derivatives;Amino Acids and Derivatives;Amino Acids and Derivatives	Arginine; urea cycle, polyamines;Arginine; urea cycle, polyamines;Lysine, threonine, methionine, and cysteine;Lysine, threonine, methionine, and cysteine	Arginine Biosynthesis extended;Arginine Biosynthesis -- gjo;Lysine Biosynthesis DAP Pathway, GJO scratch;Lysine Biosynthesis DAP Pathway	117.851	78.4049	72.9059	96.3627	91.1555	132.762	89.7205	106.76	22.5781	0.240552	0.38964	0.617369	0.536991	0.786308
H845_RS02650			hypothetical protein	NA	NA	NA	17.2803	29.1003	19.2422	26.0112	33.415	39.8182	21.8742	33.0815	3.19028	0.607115	0.983885	0.617059	0.537196	NA
H845_RS02655			tRNA pseudouridine synthase A	Virulence, Disease and Defense;RNA Metabolism;RNA Metabolism;RNA Metabolism	Bacteriocins, ribosomally synthesized antibacterial peptides;RNA processing and modification;RNA processing and modification;RNA processing and modification	Colicin V and Bacteriocin Production Cluster;RNA pseudouridine syntheses;tRNA modification Bacteria;tRNA processing	6.14901	6.90335	34.2356	55.5348	38.0492	39.6729	15.7627	44.419	4.90903	1.50565	0.878189	1.7145	0.0864375	NA
H845_RS02660			methionyl-tRNA formyltransferase	Protein Metabolism	Protein biosynthesis	Translation initiation factors bacterial	35.7388	11.4637	45.4815	30.7405	43.4395	23.529	30.8947	32.5697	6.23484	0.0830464	0.725438	0.114478	0.908859	NA
H845_RS02665			peptide deformylase	Protein Metabolism	Protein biosynthesis	Translation termination factors bacterial	223.403	114.954	196.94	158.798	194.398	214.491	178.432	189.229	19.811	0.0818701	0.412281	0.198578	0.842593	0.937908
H845_RS02670			heat-shock protein	NA	NA	NA	2702.08	2855.12	2855.46	1095.25	737.652	1054.81	2804.22	962.57	178.3	-1.55211	0.176414	-8.79808	1.39171e-18	1.28385e-16
H845_RS02675			hypothetical protein	NA	NA	NA	3191.26	3226.71	3001.78	1253.13	1195.86	1297.14	3139.92	1248.71	111.053	-1.33224	0.19219	-6.93189	4.15248e-12	1.67156e-10
H845_RS02680			30S ribosomal protein S30	Protein Metabolism	Protein biosynthesis	Ribosome activity modulation	5656.21	5458.38	6021.42	2334.81	2500.88	3512.54	5712	2782.74	531.069	-1.03766	0.147446	-7.03759	1.95593e-12	8.49103e-11
H845_RS02685			ABC transporter ATP-binding protein	NA	NA	NA	129.106	101.461	115.011	148.991	139.805	107.097	115.192	131.965	19.2041	0.192814	0.409153	0.471252	0.637461	0.845112
H845_RS02690			hypothetical protein	NA	NA	NA	38.7317	73.9214	86.258	104.942	59.9166	96.3876	66.3037	87.082	19.8635	0.39151	0.429686	0.911155	0.362214	0.651237
H845_RS02695			hypothetical protein	NA	NA	NA	55.2403	93.0254	23.0669	41.5753	48.0683	50.9151	57.1109	46.8529	7.55185	-0.281088	0.663846	-0.423424	0.671986	NA
H845_RS02700			KpsF/GutQ family sugar-phosphate isomerase	NA	NA	NA	43.2007	80.8341	53.4505	81.8871	48.2661	84.0607	59.1618	71.4047	13.6433	0.266208	0.497651	0.534928	0.5927	0.820155
H845_RS02705			3'-5' exonuclease	NA	NA	NA	179.403	175.14	364.799	125.239	138.765	143.788	239.781	135.931	24.1596	-0.812773	0.396513	-2.0498	0.0403837	0.160599
H845_RS02715			3-beta hydroxysteroid dehydrogenase	NA	NA	NA	62.1917	31.7369	75.5481	51.0622	34.9848	67.7445	56.4922	51.2638	9.55959	-0.153756	0.588059	-0.261464	0.793735	0.92055
H845_RS02720			dihydropyrimidine dehydrogenase	Nitrogen Metabolism;Amino Acids and Derivatives	Nitrogen Metabolism - no subcategory;Glutamine, glutamate, aspartate, asparagine; ammonia assimilation	Ammonia assimilation;Glutamine, Glutamate, Aspartate and Asparagine Biosynthesis	72.9514	93.6008	73.4971	115.039	75.2355	108.864	80.0165	99.7128	25.9503	0.310197	0.362726	0.855183	0.39245	0.676701
H845_RS02725			glutamate synthase subunit alpha	Nitrogen Metabolism;Amino Acids and Derivatives	Nitrogen Metabolism - no subcategory;Glutamine, glutamate, aspartate, asparagine; ammonia assimilation	Ammonia assimilation;Glutamine, Glutamate, Aspartate and Asparagine Biosynthesis	111.504	132.694	136.58	162.247	152.656	165.466	126.926	160.123	129.123	0.33638	0.179582	1.87312	0.0610516	0.212529
H845_RS02730			oligoendopeptidase F	NA	NA	NA	517.99	456.045	455.367	374.805	341.612	467.381	476.467	394.599	160.259	-0.2758	0.174699	-1.57872	0.114401	0.33634
H845_RS02735			ABC transporter ATP-binding protein	Cofactors, Vitamins, Prosthetic Groups, Pigments;Cofactors, Vitamins, Prosthetic Groups, Pigments	Quinone cofactors;Quinone cofactors	Ubiquinone Biosynthesis;Ubiquinone Biosynthesis - gjo	305.012	330.2	384.118	324.299	317.371	358.107	339.777	333.259	92.9688	-0.0269613	0.203771	-0.132312	0.894738	0.957997
H845_RS02740			excinuclease ABC subunit B	DNA Metabolism	DNA repair	DNA repair, UvrABC system	204.699	234.861	225.434	167.041	182.69	215.625	221.665	188.452	91.4472	-0.231925	0.206181	-1.12486	0.260647	0.553178
H845_RS02745			aldose epimerase	NA	NA	NA	73.0093	44.1354	87.5519	78.9006	60.8153	82.8219	68.2322	74.1793	12.7188	0.111323	0.504268	0.220761	0.825278	0.930329
H845_RS02750			transcription elongation factor GreB	RNA Metabolism	Transcription	Transcription factors bacterial	159.123	42.0337	166.765	103.322	94.119	77.6456	122.641	91.6956	11.4855	-0.427374	0.558613	-0.765063	0.444234	0.728388
H845_RS02755			glutathione synthase	Stress Response;Stress Response	Oxidative stress;Heat shock	Glutathione: Biosynthesis and gamma-glutamyl cycle;Heat shock dnaK gene cluster extended	239.976	258.189	283.922	260.884	266.824	294.915	260.696	274.208	53.6644	0.0745597	0.253292	0.294363	0.76848	0.904193
H845_RS02760			phosphatidylethanolamine N-methyltransferase	NA	NA	NA	247.769	254.322	197.071	248.636	284.73	267.518	233.054	266.961	35.4276	0.197794	0.306587	0.645146	0.518832	0.776184
H845_RS02765			cytochrome oxidase	Respiration	Electron accepting reactions	Terminal cytochrome C oxidases	188.074	184.753	157.07	231.984	293.974	267.245	176.632	264.401	56.4574	0.585142	0.253674	2.30667	0.0210735	0.102317
H845_RS02770			protoheme IX farnesyltransferase	Respiration	Electron accepting reactions	Terminal cytochrome C oxidases	242.194	153.686	117.257	311.728	289.144	310.582	171.046	303.818	45.2377	0.817494	0.297475	2.74811	0.00599406	0.0369662
H845_RS02775			preprotein translocase subunit Tim44	NA	NA	NA	1000.53	960.309	1114.12	374.561	364.892	535.157	1024.99	424.87	140.278	-1.27286	0.190595	-6.67835	2.4164e-11	9.22399e-10
H845_RS02780			modulator protein	Protein Metabolism	Protein degradation	Putative TldE-TldD proteolytic complex	64.0763	21.1579	50.3654	41.6063	37.9003	62.5333	45.1999	47.3466	12.3154	0.052812	0.531208	0.0994187	0.920806	0.970873
H845_RS02785			peptidase M16	NA	NA	NA	95.8197	80.6808	102.253	144.233	120.437	121.436	92.9177	128.702	27.8421	0.465195	0.344777	1.34926	0.177253	0.444942
H845_RS02790			threonine synthase	Amino Acids and Derivatives	Lysine, threonine, methionine, and cysteine	Threonine and Homoserine Biosynthesis	147.288	120.993	156.009	155.013	177.833	205.289	141.43	179.379	44.792	0.343426	0.280224	1.22554	0.220373	0.502995
H845_RS02795			hypothetical protein	NA	NA	NA	136.015	83.739	127.028	154.103	132.355	117.277	115.594	134.578	28.5991	0.212175	0.346082	0.613078	0.539825	0.7887
H845_RS02800			carboxypeptidase M32	Protein Metabolism	Protein degradation	Metallocarboxypeptidases (EC 3.4.17.-)	59.8164	59.6928	66.6075	36.6824	77.1116	82.6994	62.0389	65.4978	19.2497	0.0909815	0.42459	0.214281	0.830328	0.932657
H845_RS02805			flagellar protein FlbA	NA	NA	NA	10.4811	8.82512	5.83549	5.25887	16.2138	4.83021	8.38055	8.76763	3.28254	0.0935593	0.982112	0.0952634	0.924106	NA
H845_RS02810			[protein-PII] uridylyltransferase	Nitrogen Metabolism	Nitrogen Metabolism - no subcategory	Ammonia assimilation	194.537	179.402	174.072	153.386	171.967	184.108	182.67	169.82	101.789	-0.10475	0.194795	-0.537745	0.590753	0.820155
H845_RS02815			DNA mismatch repair protein MutS	DNA Metabolism;DNA Metabolism	DNA repair;DNA repair	DNA repair, bacterial MutL-MutS system;DNA repair system including RecA, MutS and a hypothetical protein	17.4293	28.264	21.5645	25.2637	20.9708	32.1292	22.4193	26.1212	12.572	0.220543	0.506016	0.435843	0.662951	0.856779
H845_RS02820			lipid II flippase MurJ	Cell Wall and Capsule	Gram-Negative cell wall components	Peptidoglycan lipid II flippase	16.1692	36.3055	10.8029	38.9419	37.5197	38.7483	21.0925	38.4033	9.22796	0.871542	0.611777	1.42461	0.154271	0.408071
H845_RS02825			glutathione peroxidase	NA	NA	NA	291.205	478.717	370.59	574.012	370.04	402.607	380.171	448.886	39.9835	0.236515	0.309526	0.764118	0.444797	0.728388
H845_RS02830			glycerol-3-phosphate dehydrogenase	Fatty Acids, Lipids, and Isoprenoids;Carbohydrates	Phospholipids;Sugar alcohols	Glycerolipid and Glycerophospholipid Metabolism in Bacteria;Glycerol and Glycerol-3-phosphate Uptake and Utilization	31.2005	35.0281	11.5809	0	4.02218	19.1717	25.9365	7.73131	3.24744	-1.74923	1.09692	-1.59468	0.110784	NA
H845_RS02835			tRNA (adenosine(37)-N6)-threonylcarbamoyltransferase complex transferase subunit TsaD	Cell Division and Cell Cycle;Cell Division and Cell Cycle	Cell Division and Cell Cycle - no subcategory;Cell Division and Cell Cycle - no subcategory	YgjD and YeaZ;Macromolecular synthesis operon	36.6267	46.2599	35.6869	27.5662	49.5777	21.0993	39.5245	32.7478	7.91773	-0.248565	0.635154	-0.391346	0.695542	0.872332
H845_RS02840			hydroxymethylbilane synthase	Cofactors, Vitamins, Prosthetic Groups, Pigments	Tetrapyrroles	Heme and Siroheme Biosynthesis	238.023	204.347	270.243	262.274	267.135	344.136	237.538	291.181	56.8216	0.292608	0.255372	1.14581	0.251873	0.539826
H845_RS02845			uroporphyrinogen III methyltransferase	Cofactors, Vitamins, Prosthetic Groups, Pigments	Tetrapyrroles	Heme and Siroheme Biosynthesis	6.79367	15.2542	15.1299	13.6349	0	18.7852	12.3926	10.8067	1.7128	-0.227742	1.37768	-0.165308	0.868702	NA
H845_RS02850			protein-export chaperone SecB	NA	NA	NA	648.756	641.376	765.54	777.346	756.447	1187	685.224	906.929	82.4737	0.403336	0.234267	1.72169	0.0851255	0.271177
H845_RS02855			preprotein translocase subunit Tim44	NA	NA	NA	412.011	346.916	270.357	347.005	307.301	366.189	343.094	340.165	46.5803	-0.019725	0.277142	-0.071173	0.94326	0.977733
H845_RS02860			murein transglycosylase	Cell Wall and Capsule	Cell Wall and Capsule - no subcategory	Murein Hydrolases	135.124	113.775	108.147	105.935	97.9839	108.976	119.015	104.298	26.5259	-0.195913	0.348137	-0.562748	0.573606	0.811479
H845_RS02865			site-specific DNA-methyltransferase	NA	NA	NA	28.3641	50.95	44.2181	51.2342	83.3688	73.2012	41.1774	69.2681	9.7653	0.76914	0.582133	1.32124	0.18642	0.454157
H845_RS02870			cytochrome-c peroxidase	Stress Response	Oxidative stress	Protection from Reactive Oxygen Species	382.916	450.361	499.484	322.043	358.235	309.238	444.254	329.839	106.467	-0.424466	0.196264	-2.16273	0.0305617	0.133459
H845_RS02875			DNA mismatch repair protein	NA	NA	NA	99.1076	46.3607	156.343	49.7273	70.2698	45.6739	100.604	55.2237	9.46357	-0.853552	0.609547	-1.40031	0.161422	0.421448
H845_RS02880			hypothetical protein	NA	NA	NA	18.5146	31.1789	30.9249	18.5794	17.9009	21.3312	26.8728	19.2705	5.00025	-0.474564	0.781852	-0.606975	0.543868	NA
H845_RS02885			coproporphyrinogen III oxidase	Cofactors, Vitamins, Prosthetic Groups, Pigments	Tetrapyrroles	Heme and Siroheme Biosynthesis	166.815	224.735	191.945	290.158	253.756	220.38	194.498	254.765	40.5251	0.390911	0.293772	1.33066	0.1833	0.452753
H845_RS02890			ubiquinol-cytochrome c reductase	Respiration	Electron accepting reactions	Ubiquinone Menaquinone-cytochrome c reductase complexes	79.9371	13.8067	75.3183	92.5581	66.5861	45.3405	56.3541	68.1616	10.1568	0.25873	0.605221	0.427496	0.669018	0.858944
H845_RS02895			S-methyl-5'-thioadenosine phosphorylase	Amino Acids and Derivatives	Lysine, threonine, methionine, and cysteine	Methionine Salvage	223.156	206.689	180.156	229.536	280.487	236.536	203.334	248.853	40.6543	0.294136	0.289531	1.01591	0.309674	0.602476
H845_RS02900			carboxymethylenebutenolidase	NA	NA	NA	198.215	222.531	178.273	313.664	347.909	309.177	199.673	323.584	34.4261	0.699496	0.314318	2.22544	0.0260515	0.119913
H845_RS02905			hypothetical protein	NA	NA	NA	0	0	0	26.0112	0	0	0	8.6704	NA
H845_RS02910			molecular chaperone GroES	Protein Metabolism	Protein folding	GroEL GroES	20061.6	20728.7	21062.7	14955.1	13582.7	16217.5	20617.7	14918.4	1026.18	-0.467533	0.108337	-4.31556	1.59201e-05	0.000239776
H845_RS02915			molecular chaperone GroEL	Protein Metabolism	Protein folding	GroEL GroES	12164.5	11913.1	13187.4	10537.8	9209.97	10446.9	12421.6	10064.9	3681.85	-0.303832	0.0991757	-3.06357	0.00218713	0.016304
H845_RS02920			cold-shock protein	Stress Response	Cold shock	Cold shock, CspA family of proteins	3642.2	3727.4	3448.73	4550.05	3468.77	4864.27	3606.11	4294.36	159.935	0.247452	0.176702	1.40039	0.161396	0.421448
H845_RS02925			DNA helicase	DNA Metabolism	DNA repair	DNA repair, bacterial DinG and relatives	34.3843	11.5807	28.716	20.7028	38.5637	41.1997	24.8937	33.4887	17.0329	0.427585	0.471678	0.906519	0.364661	0.653733
H845_RS02930			lysine--tRNA ligase	Protein Metabolism	Protein biosynthesis	tRNA aminoacylation, Lys	194.887	130.571	213.513	151.408	133.722	205.703	179.657	163.611	54.7746	-0.140705	0.274103	-0.51333	0.60772	0.831064
H845_RS02935			transporter	NA	NA	NA	28.8828	56.7455	61.6437	55.5525	35.3722	46.5873	49.0907	45.8373	19.7822	-0.100572	0.422944	-0.23779	0.812044	0.926257
H845_RS02940			membrane protein	NA	NA	NA	13.6978	23.0673	15.2529	27.4915	31.785	18.9379	17.3393	26.0715	3.17918	0.601114	0.986731	0.609198	0.542393	NA
H845_RS02945			uracil-DNA glycosylase	Carbohydrates	Carbohydrates - no subcategory	VC0266	8.023	36.0289	53.6032	40.2554	12.4113	36.9741	32.5517	29.8803	3.90308	-0.13226	0.931684	-0.141958	0.887113	NA
H845_RS02950			NAD-dependent deacetylase	Stress Response;Carbohydrates	Oxidative stress;Central carbohydrate metabolism	Redox-dependent regulation of nucleus processes;Pyruvate metabolism II: acetyl-CoA, acetogenesis from pyruvate	78.8643	80.4901	47.9007	64.7513	61.0002	59.4732	69.085	61.7415	9.15262	-0.166435	0.581471	-0.28623	0.774702	0.907205
H845_RS02955			alcohol dehydrogenase	Carbohydrates	Monosaccharides	D-gluconate and ketogluconates metabolism	2882.69	2689.63	2636.06	7654.64	6790.86	7319	2736.12	7254.83	1409.83	1.40588	0.103709	13.556	7.2962e-42	5.3846e-39
H845_RS02960			PQQ-dependent dehydrogenase%2C methanol/ethanol family	NA	NA	NA	3187.51	2883.29	2867.41	10987.4	9036.01	9621.76	2979.4	9881.74	2833.3	1.72909	0.107558	16.0758	3.76961e-58	4.17295e-55
H845_RS02965			2'-5' RNA ligase	RNA Metabolism	RNA processing and modification	RNA processing orphans	119.037	154.2	234.514	119.454	155.816	126.596	169.25	133.955	16.6087	-0.323815	0.448651	-0.721751	0.470447	0.743724
H845_RS02970			SecY protein	NA	NA	NA	4561.89	4496.36	4173.55	2801.16	2402.06	3250.59	4410.6	2817.94	507.86	-0.648624	0.132847	-4.88247	1.04765e-06	2.13944e-05
H845_RS02975			ubiquinol oxidase subunit II	Respiration;Respiration	Electron accepting reactions;Electron accepting reactions	Terminal cytochrome O ubiquinol oxidase;Terminal cytochrome oxidases	8333.38	9381.16	8837.31	18541.1	14146.4	16967	8850.62	16551.5	2245.99	0.902792	0.116323	7.76106	8.42234e-15	4.90712e-13
H845_RS02980			cytochrome ubiquinol oxidase subunit I	Respiration;Respiration	Electron accepting reactions;Electron accepting reactions	Terminal cytochrome O ubiquinol oxidase;Terminal cytochrome oxidases	9085.41	10498.6	9284.63	16965.8	12620.3	14627.7	9622.89	14737.9	4822.75	0.614804	0.118487	5.18881	2.11643e-07	5.1492e-06
H845_RS02985			cytochrome o ubiquinol oxidase subunit III	Respiration;Respiration	Electron accepting reactions;Electron accepting reactions	Terminal cytochrome O ubiquinol oxidase;Terminal cytochrome oxidases	6205.51	6582.85	5544.74	11567.3	7651.38	10024.7	6111.04	9747.79	953.682	0.672253	0.142688	4.71133	2.46102e-06	4.61755e-05
H845_RS02990			cytochrome o ubiquinol oxidase subunit IV	Respiration;Respiration	Electron accepting reactions;Electron accepting reactions	Terminal cytochrome O ubiquinol oxidase;Terminal cytochrome oxidases	4901.32	4402.08	4161.56	5871.44	5840.64	7369.27	4488.32	6360.45	355.267	0.501292	0.142342	3.52176	0.000428697	0.00419972
H845_RS02995			ferredoxin	Respiration	Respiration - no subcategory	Soluble cytochromes and functionally related electron carriers	470.538	545.302	523.959	746.357	645.723	965.323	513.266	785.801	42.9275	0.612532	0.292257	2.09587	0.0360938	0.150694
H845_RS03000			RNA-binding protein S4	Stress Response	Heat shock	Heat shock dnaK gene cluster extended	85.0924	76.4249	170.556	119.546	65.8175	94.1158	110.691	93.1599	6.00799	-0.259864	0.72812	-0.356897	0.721169	NA
H845_RS03005			DNA helicase	NA	NA	NA	127.668	125.956	114.161	48.5283	61.344	69.5334	122.595	59.8019	47.2952	-1.03166	0.276241	-3.73464	0.000187984	0.00204018
H845_RS03010			leucyl aminopeptidase	Protein Metabolism	Protein degradation	Aminopeptidases (EC 3.4.11.-)	154.443	126.101	148.525	126.805	103.169	132.645	143.023	120.873	37.7099	-0.250416	0.299109	-0.837207	0.402476	0.685448
H845_RS03015			MarR family transcriptional regulator	NA	NA	NA	962.76	756.607	964.857	531.371	539.891	743.179	894.741	604.814	62.4988	-0.568001	0.248617	-2.28465	0.0223334	0.105524
H845_RS03020			hypothetical protein	NA	NA	NA	1622.43	1541.24	1412.87	1001.91	1045.77	1131.13	1525.51	1059.6	124.674	-0.52638	0.180171	-2.92156	0.00348282	0.0238729
H845_RS03025			UDP-phosphate N-acetylglucosaminyl-1-phosphate transferase	Cell Wall and Capsule	Gram-Positive cell wall components	Teichoic and lipoteichoic acids biosynthesis	43.6987	59.9616	32.44	48.7241	45.0669	22.3762	45.3668	38.7224	8.68663	-0.225852	0.610309	-0.370061	0.711337	0.879395
H845_RS03030			nucleotide sugar dehydratase	Protein Metabolism	Protein processing and modification	N-linked Glycosylation in Bacteria	44.5445	29.4171	49.6017	49.9593	42.5613	36.2266	41.1877	42.9157	16.0993	0.0539105	0.448264	0.120265	0.904273	0.962517
H845_RS03035			aminotransferase DegT	NA	NA	NA	133.364	119.779	113.854	93.6815	171.924	147.506	122.332	137.704	29.3396	0.180638	0.346812	0.520852	0.60247	0.826436
H845_RS03040			hypothetical protein	NA	NA	NA	320.428	208.879	161.138	217.824	207.87	219.122	230.148	214.939	21.598	-0.108431	0.396692	-0.273338	0.784593	0.913777
H845_RS03045			phosphatase	NA	NA	NA	155.523	48.5004	96.2108	138.726	100.245	135.382	100.078	124.784	13.0537	0.297414	0.516872	0.575412	0.565012	0.805949
H845_RS03050			AI-2E family transporter	NA	NA	NA	53.9145	60.5285	75.0444	45.0861	45.1771	41.411	63.1625	43.8914	11.9513	-0.521365	0.511032	-1.02022	0.307624	0.601202
H845_RS03055			MFS transporter	NA	NA	NA	17.6885	14.8938	9.84835	35.5008	37.6248	12.2276	14.1436	28.4511	4.83127	1.00678	0.843165	1.19405	0.232458	NA
H845_RS03060			glycosyl transferase family 1	NA	NA	NA	16.0715	30.0718	17.8961	29.5676	31.0776	41.9706	21.3465	34.2052	10.4023	0.687022	0.563461	1.21929	0.222734	0.503866
H845_RS03065			nucleoside-diphosphate kinase	Nucleosides and Nucleotides;Nucleosides and Nucleotides	Pyrimidines;Purines	pyrimidine conversions;Purine conversions	3082.88	4011.09	3885.28	5072.18	3696.98	4823.94	3659.75	4531.03	343.816	0.306934	0.155649	1.97196	0.0486141	0.180893
H845_RS03070			phosphoribosylglycinamide formyltransferase	Cofactors, Vitamins, Prosthetic Groups, Pigments	Folate and pterines	5-FCL-like protein	48.6008	36.3753	27.0593	40.6425	43.8572	29.8637	37.3452	38.1211	4.67302	0.0264153	0.805869	0.0327786	0.973851	NA
H845_RS03075			phosphoribosylformylglycinamidine cyclo-ligase	NA	NA	NA	45.9082	20.616	10.224	27.6413	35.5091	21.1568	25.5827	28.1024	5.86545	0.125634	0.752456	0.166966	0.867397	NA
H845_RS03080			chromosomal replication initiator protein DnaA	NA	NA	NA	32.6517	14.6629	7.27175	13.1064	10.1022	0	18.1955	7.73621	1.99174	-1.25005	1.31683	-0.94928	0.342478	NA
H845_RS03085			RNA degradosome polyphosphate kinase	Nucleosides and Nucleotides;Phosphorus Metabolism;Phosphorus Metabolism;Phosphorus Metabolism	Purines;Phosphorus Metabolism - no subcategory;Phosphorus Metabolism - no subcategory;Phosphorus Metabolism - no subcategory	Purine conversions;High affinity phosphate transporter and control of PHO regulon;Phosphate metabolism;Polyphosphate	151.146	124.77	101.478	107.065	106.593	122.922	125.798	112.193	53.7046	-0.169927	0.26057	-0.652135	0.514314	0.771994
H845_RS03090			exopolyphosphatase	Phosphorus Metabolism;Phosphorus Metabolism	Phosphorus Metabolism - no subcategory;Phosphorus Metabolism - no subcategory	Phosphate metabolism;Polyphosphate	70.9046	60.6498	75.1948	84.7058	122.745	80.9132	68.9164	96.1213	24.5169	0.488757	0.37331	1.30925	0.190449	0.459319
H845_RS03095			hydantoinase	Nucleosides and Nucleotides;Nucleosides and Nucleotides	Pyrimidines;Nucleosides and Nucleotides - no subcategory	Pyrimidine utilization;Hydantoin metabolism	25.4726	40.8535	20.2604	36.5168	28.1466	33.5402	28.8622	32.7345	8.49023	0.178706	0.60966	0.293124	0.769427	0.90468
H845_RS03100			xanthine dehydrogenase small subunit	NA	NA	NA	57.2842	41.6134	52.5311	37.196	46.9147	52.799	50.4762	45.6366	14.3065	-0.144592	0.469017	-0.308287	0.757864	0.899662
H845_RS03105			xanthine dehydrogenase molybdopterin binding subunit	Nucleosides and Nucleotides	Purines	Purine Utilization	14.8537	40.4985	35.4429	27.6819	29.5432	19.5581	30.265	25.5944	13.2038	-0.227018	0.512033	-0.443365	0.657502	0.856779
H845_RS03110			xanthine dehydrogenase accessory protein XdhC	NA	NA	NA	11.8234	0	0	5.93238	13.7177	0	3.94112	6.55004	0.890122	0.712077	1.99709	0.356557	0.721424	NA
H845_RS03115			LysR family transcriptional regulator	NA	NA	NA	47.5344	11.859	47.0498	37.1006	32.6818	14.6042	35.4811	28.1289	6.04083	-0.342887	0.748577	-0.458052	0.646915	NA
H845_RS03120			oxidoreductase	NA	NA	NA	592.81	478.717	432.355	292.224	219.879	249.233	501.294	253.779	109.246	-0.991176	0.204968	-4.83577	1.32634e-06	2.62188e-05
H845_RS03125			hypothetical protein	NA	NA	NA	149.289	71.8298	118.741	42.8032	247.44	137.6	113.287	142.614	6.01839	0.354632	0.763251	0.464634	0.642194	NA
H845_RS03130			AtzE family amidohydrolase	NA	NA	NA	95.6453	49.5594	61.4447	51.6816	68.2892	67.8127	68.8831	62.5945	17.9266	-0.141052	0.432359	-0.326239	0.744244	0.894275
H845_RS03135			gamma-glutamyltransferase	Stress Response	Oxidative stress	Glutathione: Biosynthesis and gamma-glutamyl cycle	149.128	135.363	88.3292	101.889	73.6263	67.2636	124.273	80.9264	32.4379	-0.629858	0.336773	-1.87027	0.0614459	0.213231
H845_RS03140			Zn-dependent hydrolase	Nucleosides and Nucleotides	Nucleosides and Nucleotides - no subcategory	Hydantoin metabolism	23.8419	22.3056	30.9735	31.9005	21.5149	25.6377	25.707	26.351	6.57105	0.0269964	0.682239	0.0395703	0.968436	NA
H845_RS03145			aminotransferase V	Carbohydrates	Central carbohydrate metabolism	Pyruvate Alanine Serine Interconversions	180.811	216.832	160.156	156.702	123.962	162.866	185.933	147.843	40.74	-0.336319	0.292416	-1.15014	0.250087	0.537566
H845_RS03150			chitin deacetylase	NA	NA	NA	277.11	267.55	228.342	177.971	175.759	189.006	257.668	180.912	39.692	-0.512445	0.290235	-1.76562	0.0774593	0.253316
H845_RS03155			OHCU decarboxylase	NA	NA	NA	176.319	131.966	76.3534	88.4683	75.7666	90.2856	128.213	84.8402	10.9093	-0.608214	0.548712	-1.10844	0.267672	0.560138
H845_RS03160			hydroxyisourate hydrolase	NA	NA	NA	141.582	317.902	236.485	397.818	295.681	326.242	231.99	339.914	20.2605	0.555325	0.417201	1.33107	0.183165	0.452753
H845_RS03165			inference=COORDINATES: similar to AA sequence:RefSeq:WP_007399307.1	Carbohydrates	Central carbohydrate metabolism	TCA Cycle	8586.24	7731.51	7405.99	6245.34	5687.66	7927.55	7907.91	6620.18	1483.49	-0.257167	0.12865	-1.99896	0.0456128	0.174115
H845_RS03170			X-Pro aminopeptidase	Protein Metabolism	Protein degradation	Aminopeptidases (EC 3.4.11.-)	71.0299	114.831	91.7491	108.343	92.2998	78.5621	92.5366	93.0685	32.7662	0.0108683	0.326981	0.0332384	0.973484	0.986079
H845_RS03175			acetyltransferase	NA	NA	NA	87.6501	43.7345	54.2229	48.865	60.2629	107.716	61.8691	72.2814	6.90908	0.213764	0.685013	0.312058	0.754996	NA
H845_RS03180			50S ribosomal protein L11 methyltransferase	Protein Metabolism;Stress Response	Protein biosynthesis;Heat shock	Ribosome biogenesis bacterial;Heat shock dnaK gene cluster extended	123.144	37.7047	74.7951	73.0215	47.6247	82.5468	78.5478	67.731	13.1078	-0.236232	0.524562	-0.450341	0.652465	0.854264
H845_RS03185			DNA helicase II	DNA Metabolism	DNA repair	DNA repair, bacterial UvrD and related helicases	214.599	153.782	177.951	128.294	132.438	151.504	182.111	137.412	70.2002	-0.409832	0.232913	-1.75959	0.0784773	0.256267
H845_RS03190			DNA repair protein RadC	DNA Metabolism	DNA repair	DNA repair, bacterial	0	8.96454	8.89152	8.01293	12.3525	14.7195	5.95202	11.695	1.1085	1.01258	1.70868	0.592609	0.553443	NA
H845_RS03195			phosphoglycolate phosphatase	DNA Metabolism;Carbohydrates	DNA repair;Central carbohydrate metabolism	2-phosphoglycolate salvage;Glycolate, glyoxylate interconversions	204.222	245.652	162.434	278.128	129.754	268.902	204.102	225.595	29.5499	0.130319	0.364877	0.357159	0.720973	0.882873
H845_RS03200			DNA repair protein RadC	DNA Metabolism	DNA repair	DNA repair, bacterial	90.2587	59.1099	41.8775	37.7395	69.8135	69.3264	63.7487	58.9598	8.18284	-0.109786	0.626852	-0.175139	0.86097	0.943839
H845_RS03205			5-(carboxyamino)imidazole ribonucleotide synthase	NA	NA	NA	141.508	124.115	123.104	62.1265	116.295	114.125	129.576	97.5153	25.7577	-0.399351	0.366255	-1.09036	0.275554	0.566844
H845_RS03210			5-(carboxyamino)imidazole ribonucleotide mutase	NA	NA	NA	187.203	198.493	173.714	135.676	80.4436	258.819	186.47	158.313	16.6281	-0.249032	0.473482	-0.525958	0.598917	0.824629
H845_RS03215			hypothetical protein	NA	NA	NA	2011.74	2907.85	2380.14	1892.61	1886.7	2201.89	2433.24	1993.73	88.3005	-0.284951	0.215385	-1.32298	0.185841	0.454157
H845_RS03220			hypothetical protein	NA	NA	NA	859.607	955.409	880.624	983.382	1003.98	839.84	898.546	942.402	107.419	0.0708293	0.191492	0.369882	0.711471	0.879395
H845_RS03225			heat-shock protein	NA	NA	NA	1944.03	2431.95	2783.24	1059.03	794.8	1092.16	2386.41	981.995	182.506	-1.28533	0.184431	-6.96913	3.18911e-12	1.30753e-10
H845_RS03230			50S ribosomal protein L31	Protein Metabolism;Protein Metabolism	Protein biosynthesis;Protein biosynthesis	Ribosome LSU bacterial;Ribosome LSU bacterial	1050.28	1301.95	1291.35	1690.73	1184.71	1976.43	1214.53	1617.29	64.9139	0.409236	0.255036	1.60462	0.108577	0.323976
H845_RS03235			large-conductance mechanosensitive channel protein	Potassium metabolism	Potassium metabolism - no subcategory	Potassium homeostasis	538.754	417.893	392.674	668.427	522.79	613.942	449.774	601.719	53.8414	0.410296	0.261698	1.56782	0.116923	0.339803
H845_RS03240			hypothetical protein	NA	NA	NA	89.8576	100.881	37.5222	78.9006	17.3758	82.8219	76.0869	59.6995	6.06357	-0.382796	0.759558	-0.503972	0.614281	NA
H845_RS03245			protein translocase subunit SecF	NA	NA	NA	26.5746	17.9008	47.3467	48.0017	78.1089	48.9877	30.6073	58.3661	8.39655	0.945777	0.640978	1.47552	0.140073	0.382393
H845_RS03250			protein translocase subunit SecD	NA	NA	NA	13.0354	32.9278	43.5461	42.5135	65.5374	69.085	29.8364	59.0453	13.6799	1.00642	0.521032	1.9316	0.0534092	0.192586
H845_RS03255			oxidoreductase	NA	NA	NA	30.176	28.2316	39.2023	30.2817	42.7912	83.44	32.5367	52.171	8.4479	0.683703	0.638504	1.07079	0.284265	0.572668
H845_RS03260			elongation factor 3	NA	NA	NA	74.6969	62.1188	83.1773	44.4198	40.6577	63.7484	73.331	49.6086	22.289	-0.569232	0.387651	-1.46841	0.141993	0.387157
H845_RS03265			trehalose-6-phosphate synthase	Carbohydrates	Di- and oligosaccharides	Trehalose Biosynthesis	124.531	164.48	175.376	216.854	175.647	239.689	154.795	210.73	50.056	0.444739	0.272825	1.63012	0.103076	0.311761
H845_RS03270			response regulator	NA	NA	NA	334.237	206.765	281.037	191.661	242.699	295.493	274.013	243.284	38.0381	-0.173111	0.31073	-0.557113	0.57745	0.813801
H845_RS03275			DNA-directed RNA polymerase sigma-70 factor	NA	NA	NA	103.364	46.4176	46.0395	31.1177	63.96	57.1624	65.2736	50.7467	5.62993	-0.359912	0.753815	-0.477454	0.633039	NA
H845_RS03280			XRE family transcriptional regulator	NA	NA	NA	797.605	694.227	439.09	206.844	187.16	297.366	643.641	230.457	48.9214	-1.49012	0.305093	-4.88414	1.03883e-06	2.13944e-05
H845_RS03290			histidine kinase	NA	NA	NA	76.9869	49.8642	72.5386	47.5424	57.2577	79.1466	66.4632	61.3156	21.6447	-0.118607	0.395763	-0.299693	0.764412	0.902525
H845_RS03295			thiol reductant ABC exporter subunit CydD	Respiration;Respiration	Electron accepting reactions;Electron accepting reactions	Terminal cytochrome d ubiquinol oxidases;Terminal cytochrome oxidases	14.7533	19.8758	36.1422	29.6099	45.6457	40.7945	23.5905	38.6834	10.5858	0.731554	0.567262	1.28962	0.197181	0.472696
H845_RS03300			thiol reductant ABC exporter subunit CydC	Respiration;Respiration	Electron accepting reactions;Electron accepting reactions	Terminal cytochrome d ubiquinol oxidases;Terminal cytochrome oxidases	62.5113	40.1028	56.3496	80.6531	62.1661	65.8478	52.9879	69.5557	20.6485	0.381908	0.3999	0.95501	0.339573	0.630716
H845_RS03305			hypothetical protein	NA	NA	NA	458.274	453.964	240.142	595.136	479.572	633.588	384.127	569.432	35.4845	0.559205	0.326093	1.71486	0.0863709	0.274749
H845_RS03310			DNA helicase RecQ	DNA Metabolism	DNA repair	DNA repair, bacterial RecFOR pathway	60.5658	46.3607	42.9176	63.5404	76.658	65.9734	49.948	68.7239	21.6212	0.459537	0.389288	1.18046	0.237819	0.521319
H845_RS03315			transcriptional regulator NrdR	Nucleosides and Nucleotides	Nucleosides and Nucleotides - no subcategory	Ribonucleotide reduction	49.847	67.1545	99.9112	50.0215	30.8446	82.6994	72.3042	54.5219	6.38082	-0.415249	0.714726	-0.58099	0.561247	NA
H845_RS03320			transcription antitermination factor NusB	RNA Metabolism	Transcription	Transcription factors bacterial	68.4195	76.8129	66.6639	60.0766	52.9212	39.414	70.6321	50.8039	7.12189	-0.476407	0.65578	-0.726475	0.467548	NA
H845_RS03325			thiamine-phosphate kinase	Cofactors, Vitamins, Prosthetic Groups, Pigments;Cofactors, Vitamins, Prosthetic Groups, Pigments	Cofactors, Vitamins, Prosthetic Groups, Pigments - no subcategory;Folate and pterines	Thiamin biosynthesis;5-FCL-like protein	50.9012	11.4291	51.0121	25.5397	59.0567	42.2242	37.7808	42.2735	7.88849	0.170703	0.666267	0.256208	0.797791	NA
H845_RS03330			hypothetical protein	NA	NA	NA	108.839	141.742	126.044	91.7449	131.329	200.635	125.541	141.236	30.7356	0.175756	0.352486	0.498619	0.618048	0.833348
H845_RS03335			oxidoreductase	Cell Wall and Capsule	Capsular and extracellular polysacchrides	Capsular Polysaccharides Biosynthesis and Assembly	76.0073	85.3316	77.5835	171.615	97.9839	116.76	79.6408	128.786	16.5051	0.682997	0.453962	1.50453	0.132446	0.368849
H845_RS03340			glucokinase	Carbohydrates;Carbohydrates	Central carbohydrate metabolism;Central carbohydrate metabolism	Glycolysis and Gluconeogenesis;Entner-Doudoroff Pathway	1491.83	1229.78	1469.52	2109.48	1981	2288.5	1397.04	2126.33	338.799	0.603989	0.137352	4.39737	1.09569e-05	0.000174522
H845_RS03345			hypothetical protein	NA	NA	NA	363.395	309.071	269.768	408.869	340.702	487.188	314.078	412.253	33.0832	0.383774	0.323807	1.18519	0.235941	0.521037
H845_RS03350			acetolactate synthase	Metabolism of Aromatic Compounds	Peripheral pathways for catabolism of aromatic compounds	Benzoate degradation	175.317	190.153	119.118	169.967	147.097	169.807	161.529	162.29	54.6597	0.00201164	0.262124	0.00767436	0.993877	0.998477
H845_RS03355			hypothetical protein	NA	NA	NA	484.843	489.889	526.391	644.666	562.526	681.494	500.374	629.562	46.7574	0.328522	0.270659	1.21379	0.224829	0.505311
H845_RS03360			hydroxyethylthiazole kinase	Cofactors, Vitamins, Prosthetic Groups, Pigments;Cofactors, Vitamins, Prosthetic Groups, Pigments	Cofactors, Vitamins, Prosthetic Groups, Pigments - no subcategory;Folate and pterines	Thiamin biosynthesis;5-FCL-like protein	48.8356	68.5332	47.5825	24.5033	28.3301	33.7589	54.9838	28.8641	6.88942	-0.924639	0.67812	-1.36353	0.172714	NA
H845_RS03365			hypothetical protein	NA	NA	NA	64.8011	145.501	101.021	234.101	200.49	131.4	103.775	188.664	11.3177	0.871794	0.554304	1.57277	0.115772	0.338598
H845_RS03370			hypothetical protein	NA	NA	NA	44.6312	87.6862	86.972	369.497	224.39	267.389	73.0965	287.092	16.1915	1.97889	0.513002	3.85747	0.000114568	0.00133502
H845_RS03405			PadR family transcriptional regulator	NA	NA	NA	690.78	766.064	562.833	228.248	208.51	287.289	673.226	241.349	54.4541	-1.48488	0.271735	-5.46442	4.64411e-08	1.22406e-06
H845_RS03410			methyltransferase	NA	NA	NA	509.558	433.665	530.802	156.702	184.353	212.105	491.342	184.387	41.2389	-1.41159	0.299744	-4.7093	2.48569e-06	4.62463e-05
H845_RS03415			MFS transporter	NA	NA	NA	131.417	223.199	210.124	135.258	112.074	136.656	188.247	127.996	47.073	-0.555903	0.286602	-1.93963	0.0524245	0.190901
H845_RS03420			hypothetical protein	NA	NA	NA	4.29803	19.3012	38.288	25.8785	43.2179	27.7306	20.6291	32.2756	6.17393	0.677324	0.760479	0.890655	0.373114	NA
H845_RS03425			hypothetical protein	NA	NA	NA	29.7323	0	33.1078	9.94546	15.3316	0	20.9467	8.42568	1.48652	-1.29108	1.55072	-0.832566	0.405089	NA
H845_RS03430			hypothetical protein	NA	NA	NA	0	5.71455	0	10.2159	11.8113	4.69158	1.90485	8.90627	1.06532	2.18685	1.84012	1.18842	0.234667	NA
H845_RS03435			hypothetical protein	NA	NA	NA	36.2329	42.9377	26.8977	30.2998	57.608	38.9619	35.3561	42.2899	19.3475	0.272804	0.423855	0.643625	0.519818	0.776184
H845_RS03440			hypothetical protein	NA	NA	NA	31.7892	0	35.3983	63.801	61.471	14.6501	22.3959	46.6407	2.17854	1.0479	1.26431	0.828836	0.407197	NA
H845_RS03460			membrane protein	NA	NA	NA	28.3505	18.1877	4.50988	20.3212	43.8572	22.3978	17.016	28.8587	5.68131	0.763158	0.785809	0.971174	0.331461	NA
H845_RS03465			hypothetical protein	NA	NA	NA	0	0	0	39.7818	0	18.2695	0	19.3505	0.489656	2.27204	2.55826	0.888121	0.374476	NA
H845_RS03470			tonB-system energizer ExbB	Membrane Transport	Membrane Transport - no subcategory	Ton and Tol transport systems	0	0	0	13.0056	20.049	17.9182	0	16.9909	1.31514	3.73216	1.74186	2.14263	0.0321425	NA
H845_RS03475			TonB system transport protein ExbD	Membrane Transport	Membrane Transport - no subcategory	Ton and Tol transport systems	0	11.1266	11.0359	59.6727	53.6606	36.5391	7.38751	49.9575	2.90219	2.79959	1.32433	2.11397	0.0345178	NA
H845_RS03480			energy transducer TonB	Membrane Transport;Iron acquisition and metabolism	Membrane Transport - no subcategory;Iron acquisition and metabolism - no subcategory	Ton and Tol transport systems;Hemin transport system	5.89101	13.2274	6.55983	11.8233	36.4527	5.42976	8.55941	17.9019	2.25299	1.10657	1.24706	0.887344	0.374894	NA
H845_RS03485			Fur family transcriptional regulator	NA	NA	NA	19.4778	21.8672	10.8446	19.546	52.73	26.9291	17.3965	33.0684	2.59906	0.947088	1.11873	0.846578	0.39723	NA
H845_RS03490			biliverdin-producing heme oxygenase	Iron acquisition and metabolism;Iron acquisition and metabolism;Stress Response	Iron acquisition and metabolism - no subcategory;Iron acquisition and metabolism - no subcategory;Oxidative stress	Heme, hemin uptake and utilization systems in GramPositives;Hemin transport system;Oxidative stress	41.7037	37.4558	27.863	117.179	64.5141	130.691	35.6742	104.128	8.4071	1.52868	0.667158	2.29133	0.0219441	0.104258
H845_RS03495			heme transporter CcmD	Membrane Transport;Iron acquisition and metabolism	Membrane Transport - no subcategory;Iron acquisition and metabolism - no subcategory	Ton and Tol transport systems;Hemin transport system	21.7678	26.882	14.5435	111.405	119.543	138.438	21.0644	123.128	33.2251	2.54723	0.387424	6.57479	4.87205e-11	1.73979e-09
H845_RS03500			hemin receptor	Iron acquisition and metabolism	Iron acquisition and metabolism - no subcategory	Hemin transport system	5.59744	6.28411	0	56.1703	38.9657	67.0693	3.96052	54.0684	5.19987	3.74782	1.20715	3.10469	0.00190476	NA
H845_RS03505			iron ABC transporter	Iron acquisition and metabolism	Iron acquisition and metabolism - no subcategory	Hemin transport system	9.8817	5.54697	22.0072	24.7907	19.1083	9.10799	12.4786	17.669	3.06047	0.502352	1.02641	0.489425	0.624541	NA
H845_RS03510			hemin ABC transporter ATP-binding protein	Iron acquisition and metabolism	Iron acquisition and metabolism - no subcategory	Hemin transport system	18.2472	20.4857	27.0919	79.3482	75.2743	61.668	21.9416	72.0968	7.75473	1.72164	0.693544	2.48238	0.0130507	NA
H845_RS03515			antibiotic biosynthesis monooxygenase	Iron acquisition and metabolism	Iron acquisition and metabolism - no subcategory	Heme, hemin uptake and utilization systems in GramPositives	160.46	54.0433	71.4709	193.226	210.992	251.424	95.3247	218.547	9.81122	1.177	0.603152	1.95141	0.0510078	0.188219
H845_RS03520			peptidase	NA	NA	NA	84.9208	102.966	155.082	74.9919	52.5478	128.366	114.323	85.3018	29.4766	-0.42752	0.379393	-1.12685	0.259805	0.552553
H845_RS03525			secretion protein	Virulence, Disease and Defense	Resistance to antibiotics and toxic compounds	Multidrug Resistance Efflux Pumps	36.0567	18.4	40.1502	6.57871	27.8892	3.02123	31.5356	12.4964	6.73772	-1.28146	0.76481	-1.67553	0.0938301	NA
H845_RS03530			nodulation protein	Virulence, Disease and Defense;Virulence, Disease and Defense	Resistance to antibiotics and toxic compounds;Resistance to antibiotics and toxic compounds	Cobalt-zinc-cadmium resistance;Cobalt-zinc-cadmium resistance	32.1357	22.334	37.4881	24.5701	21.3055	21.1568	30.6526	22.3441	17.3707	-0.461126	0.432271	-1.06675	0.286084	0.574243
H845_RS03535			inference=COORDINATES: similar to AA sequence:RefSeq:WP_008350610.1	Virulence, Disease and Defense;Virulence, Disease and Defense	Resistance to antibiotics and toxic compounds;Resistance to antibiotics and toxic compounds	Cobalt-zinc-cadmium resistance;Cobalt-zinc-cadmium resistance	38.2553	23.2637	47.9234	25.5928	29.5898	17.63	36.4808	24.2709	19.1168	-0.582617	0.429554	-1.35633	0.174994	0.441776
H845_RS03540			multidrug transporter	Virulence, Disease and Defense	Resistance to antibiotics and toxic compounds	Cobalt-zinc-cadmium resistance	59.2653	33.2679	61.28	25.4884	45.8407	19.5089	51.2711	30.2793	9.66252	-0.740861	0.5912	-1.25315	0.210152	0.488736
H845_RS03545			ATP-binding protein	NA	NA	NA	51.3891	28.8467	69.4856	25.7845	25.5527	16.9162	49.9071	22.7511	9.92839	-1.13196	0.590624	-1.91655	0.0552953	0.197458
H845_RS03550			DNA-binding response regulator	NA	NA	NA	54.5448	54.4321	47.2402	36.4905	46.8772	39.1021	52.0724	40.8233	7.68814	-0.34446	0.628549	-0.548025	0.583675	NA
H845_RS03555			hypothetical protein	NA	NA	NA	21.6004	0	48.1054	43.352	50.1225	0	23.2353	31.1582	1.26306	0.435239	1.63274	0.26657	0.7898	NA
H845_RS03560			methyltransferase	NA	NA	NA	9.10718	30.6733	0	27.4172	21.1327	8.39412	13.2601	18.9814	1.77569	0.524801	1.36696	0.383919	0.701039	NA
H845_RS03565			AraC family transcriptional regulator	NA	NA	NA	6.76638	37.9823	15.0692	6.79007	26.1684	37.4196	19.9393	23.4593	3.21704	0.265943	1.02591	0.259227	0.79546	NA
H845_RS03575			antitoxin	Regulation and Cell signaling	Programmed Cell Death and Toxin-antitoxin Systems	Toxin-antitoxin replicon stabilization systems	332.806	233.521	416.914	229.605	353.952	383.435	327.747	322.331	15.6759	-0.0170315	0.45951	-0.0370644	0.970434	0.985569
H845_RS03580			hypothetical protein	NA	NA	NA	0	0	0	50.7218	0	15.5291	0	22.0836	0.657434	2.69587	2.32118	1.16142	0.245471	NA
H845_RS03585			hypothetical protein	NA	NA	NA	11.012	12.3629	0	11.0505	0	0	7.7916	3.6835	0.522672	-1.14986	2.45139	-0.469065	0.639023	NA
H845_RS03590			hypothetical protein	NA	NA	NA	0	0	0	0	6.1471	0	0	2.04903	NA
H845_RS03595			inference=COORDINATES: similar to AA sequence:RefSeq:WP_012553869.1	NA	NA	NA	43.2624	48.5696	56.203	28.9426	39.0398	26.5834	49.345	31.5219	5.62534	-0.632483	0.738433	-0.85652	0.39171	NA
H845_RS03600			IS110 family transposase	NA	NA	NA	39.5268	16.6409	49.5161	84.2885	61.1465	54.6479	35.2279	66.6943	10.3468	0.910429	0.579561	1.57089	0.116207	0.338976
H845_RS03605			hypothetical protein	NA	NA	NA	152.745	166.287	164.933	92.8971	125.306	140.786	161.322	119.663	30.4485	-0.424211	0.331218	-1.28076	0.200278	0.473646
H845_RS03610			transposase	NA	NA	NA	194.403	309.19	414.909	227.598	350.858	328.501	306.168	302.319	18.8393	-0.00160346	0.429174	-0.00373615	0.997019	0.998636
H845_RS03615			transposase	NA	NA	NA	195.509	251.772	140.868	242.357	169.014	243.802	196.05	218.391	36.1502	0.148356	0.321417	0.461568	0.644391	0.84871
H845_RS03620			hypothetical protein	NA	NA	NA	110.146	169.458	127.194	159.657	110.439	165.443	135.599	145.18	34.522	0.0944166	0.323668	0.291708	0.77051	0.904991
H845_RS03625			hypothetical protein	NA	NA	NA	171.702	228.91	155.347	123.843	166.011	128.585	185.32	139.48	30.3617	-0.399685	0.336167	-1.18895	0.234461	0.519097
H845_RS03635			ATP-binding protein	NA	NA	NA	12.9602	7.27507	64.9423	58.5252	50.1225	5.97274	28.3925	38.2068	5.15495	0.43903	0.901778	0.486849	0.626365	NA
H845_RS03640			transposase	NA	NA	NA	16.583	11.1704	18.4657	36.6102	35.9146	18.3415	15.4063	30.2888	6.91058	0.974758	0.698775	1.39495	0.16303	NA
H845_RS03645			transcriptional regulator	NA	NA	NA	45.187	79.7191	35.9408	25.9115	74.8957	41.649	53.6156	47.4854	7.85557	-0.145016	0.655608	-0.221193	0.824942	NA
H845_RS03650			prevent-host-death family protein	NA	NA	NA	734.413	509.255	601.318	563.576	584.763	816.274	614.995	654.871	29.4872	0.0849367	0.3417	0.248571	0.803692	0.926257
H845_RS03655			PIN domain nuclease	NA	NA	NA	208.971	337.247	363.587	275.235	202.044	252.8	303.269	243.36	20.9924	-0.318943	0.401022	-0.795327	0.426423	0.707722
H845_RS03665			transposase	NA	NA	NA	18.7203	42.0337	0	75.1434	57.9194	17.2546	20.2513	50.1058	1.88509	1.30912	1.37943	0.949032	0.342604	NA
H845_RS03680			partial=true	NA	NA	NA	21.976	24.672	24.471	22.053	0	10.1277	23.7063	10.7269	1.57179	-1.21404	1.45542	-0.834151	0.404196	NA
H845_RS03685			multidrug transporter	Virulence, Disease and Defense	Resistance to antibiotics and toxic compounds	Multidrug Resistance Efflux Pumps	75.0666	56.1837	78.9453	33.4798	48.3856	23.063	70.0652	34.9761	12.6335	-0.987241	0.516314	-1.91209	0.055864	0.199167
H845_RS03690			ACR family transporter	NA	NA	NA	48.8356	32.8959	34.4407	19.6026	30.2188	13.5036	38.7241	21.1083	18.4356	-0.862826	0.440028	-1.96084	0.0498971	0.184736
H845_RS03695			membrane protein	Virulence, Disease and Defense	Resistance to antibiotics and toxic compounds	Multidrug Resistance Efflux Pumps	17.7725	51.8771	15.8322	17.8347	27.4934	13.1047	28.4939	19.4776	6.76929	-0.524393	0.716663	-0.731714	0.464343	NA
H845_RS03700			TetR family transcriptional regulator	NA	NA	NA	65.0792	40.5905	144.936	195.921	117.454	146.627	83.5351	153.334	16.4303	0.871687	0.489028	1.78249	0.0746695	0.246481
H845_RS03705			IS5/IS1182 family transposase	NA	NA	NA	21.357	15.9847	0	35.7196	27.5321	13.1232	12.4472	25.4583	2.67067	1.00938	1.13721	0.887596	0.374758	NA
H845_RS03710			hypothetical protein	Amino Acids and Derivatives	Proline and 4-hydroxyproline	Proline, 4-hydroxyproline uptake and utilization	124.202	133.376	66.1449	97.542	71.0069	49.7728	107.908	72.7739	16.7822	-0.577639	0.458703	-1.25929	0.207927	0.484578
H845_RS03715			amino acid transporter	Amino Acids and Derivatives	Arginine; urea cycle, polyamines	Putrescine utilization pathways	47.2043	61.1482	32.3467	36.4381	47.746	10.0404	46.8997	31.4082	10.817	-0.56343	0.582821	-0.966728	0.33368	0.626463
H845_RS03720			acetamidase	NA	NA	NA	26.7433	18.0144	53.6032	32.2043	33.0968	29.5793	32.787	31.6268	6.04047	-0.0471994	0.724798	-0.0651208	0.948078	NA
H845_RS03725			hypothetical protein	Iron acquisition and metabolism	Iron acquisition and metabolism - no subcategory	Hemin transport system	8.55243	16.8028	9.52341	15.0192	28.1144	7.8828	11.6262	17.0055	6.71667	0.575648	0.720481	0.798978	0.424303	NA
H845_RS03730			hypothetical protein	NA	NA	NA	40.115	61.4129	32.4868	43.915	67.6979	40.3354	44.6715	50.6494	13.1103	0.196684	0.504163	0.39012	0.696448	0.872629
H845_RS03755			TetR family transcriptional regulator	NA	NA	NA	34.7387	39.0004	29.012	17.4302	47.0222	24.0141	34.2504	29.4888	3.6812	-0.187298	0.91226	-0.205313	0.837328	NA
H845_RS03760			shikimate dehydrogenase	NA	NA	NA	87.5905	69.4135	97.5348	98.238	103.617	137.72	84.8463	113.192	19.2787	0.414132	0.412935	1.0029	0.31591	0.610196
H845_RS03765			metallophosphoesterase	NA	NA	NA	18.1164	10.1694	10.0866	36.3597	35.0319	37.5704	12.7908	36.3207	5.43886	1.49064	0.805174	1.85132	0.0641232	NA
H845_RS03770			2-nitropropane dioxygenase	Fatty Acids, Lipids, and Isoprenoids	Fatty acids	Fatty Acid Biosynthesis FASII	14.198	5.31325	31.6199	18.9969	51.2489	39.259	17.0437	36.5016	5.67483	1.11825	0.804047	1.39077	0.164294	NA
H845_RS03775			sugar transporter	NA	NA	NA	135.561	108.708	99.1967	143.809	101.858	139.227	114.489	128.298	31.4409	0.151944	0.330551	0.459668	0.645755	0.849495
H845_RS03780			phenazine biosynthesis protein PhzF	NA	NA	NA	17.9875	0	13.3531	36.1009	18.5507	16.5791	10.4469	23.7436	2.86017	1.14814	1.10847	1.03579	0.300302	NA
H845_RS03785			maltose acetyltransferase	Carbohydrates	Di- and oligosaccharides	Maltose and Maltodextrin Utilization	0	10.5671	10.4811	28.3362	29.1215	8.67548	7.01607	22.0444	1.54859	1.6916	1.55483	1.08797	0.27661	NA
H845_RS03790			regulation of enolase 1	NA	NA	NA	15.3166	17.1956	0	7.68512	11.8471	14.1174	10.8374	11.2165	1.44441	0.0480424	1.46096	0.0328841	0.973767	NA
H845_RS03795			TetR family transcriptional regulator	NA	NA	NA	8.96186	50.3063	49.8966	35.9729	20.7955	41.3008	36.3882	32.6898	3.86615	-0.151363	0.91855	-0.164784	0.869114	NA
H845_RS03800			hypothetical protein	Nucleosides and Nucleotides	Purines	Purine Utilization	0	31.1789	20.6166	18.5794	35.8018	17.065	17.2652	23.8154	2.22581	0.509713	1.21835	0.418364	0.675681	NA
H845_RS03805			EamA family transporter	NA	NA	NA	38.0445	85.4234	78.6756	43.6317	88.2803	45.0845	67.3812	58.9988	11.6633	-0.162319	0.54576	-0.297419	0.766147	0.90274
H845_RS03810			DNA-binding protein	NA	NA	NA	54.67	44.6376	11.0685	39.8992	26.9094	41.2277	36.792	36.0121	7.34746	-0.0509417	0.679359	-0.0749849	0.940227	NA
H845_RS03815			ribose 5-phosphate isomerase B	Carbohydrates;Carbohydrates	Central carbohydrate metabolism;Monosaccharides	Pentose phosphate pathway;D-ribose utilization	78.1047	37.5798	24.8492	89.575	43.1518	51.4209	46.8445	61.3826	4.86513	0.35655	0.818297	0.435722	0.663039	NA
H845_RS03820			dihydroxyacetone kinase subunit L	Carbohydrates	Central carbohydrate metabolism	Dihydroxyacetone kinases	39.2473	40.9147	21.8515	33.7583	45.5356	36.1743	34.0045	38.4894	12.9705	0.183267	0.499004	0.367265	0.713422	0.879395
H845_RS03825			MFS transporter	NA	NA	NA	16.2003	40.9222	22.5494	48.771	25.0613	22.3978	26.5573	32.0767	7.26146	0.267858	0.679625	0.394126	0.693488	NA
H845_RS03830			D-threitol dehydrogenase	Fatty Acids, Lipids, and Isoprenoids	Fatty acids	Fatty Acid Biosynthesis FASII	20.0575	30.0241	14.8898	26.8369	36.1996	43.1364	21.6571	35.391	4.2798	0.715896	0.86011	0.832331	0.405222	NA
H845_RS03835			transketolase	Carbohydrates	Central carbohydrate metabolism	Pentose phosphate pathway	28.8416	37.7764	24.087	45.8257	48.335	28.7986	30.235	40.9864	14.8631	0.444144	0.473122	0.938751	0.347859	0.63597
H845_RS03840			transaldolase	Carbohydrates;Carbohydrates	Central carbohydrate metabolism;Central carbohydrate metabolism	Glycolysis and Gluconeogenesis;Pentose phosphate pathway	39.3856	24.5652	24.3651	35.132	40.6188	20.1677	29.4386	31.9728	7.03868	0.118085	0.669926	0.176265	0.860086	NA
H845_RS03845			alpha/beta hydrolase	NA	NA	NA	8.13927	9.13776	9.06334	0	25.1823	30.008	8.78012	18.3968	1.67476	1.09273	1.44267	0.757435	0.448789	NA
H845_RS03850			LysR family transcriptional regulator	NA	NA	NA	16.9046	6.32614	31.3731	22.6184	43.5848	31.1621	18.2013	32.4551	4.50907	0.849062	0.863184	0.98364	0.325293	NA
H845_RS03855			3-ketoacyl-ACP reductase	Fatty Acids, Lipids, and Isoprenoids	Fatty acids	Fatty Acid Biosynthesis FASII	20.5467	30.7564	22.8794	34.3644	26.4875	50.5012	24.7275	37.1177	4.52921	0.583185	0.83429	0.69902	0.484539	NA
H845_RS03860			short-chain dehydrogenase/reductase	NA	NA	NA	33.5846	18.8523	18.6988	56.1703	60.6133	20.6367	23.7119	45.8068	6.22945	0.943771	0.748112	1.26154	0.207115	NA
H845_RS03865			diguanylate cyclase	Stress Response	Stress Response - no subcategory	Bacterial hemoglobins	94.1522	100.139	71.7337	39.7818	44.0783	29.688	88.675	37.8494	25.6132	-1.22317	0.372193	-3.28638	0.00101484	0.00864173
H845_RS03870			c-di-GMP phosphodiesterase	Regulation and Cell signaling	Regulation and Cell signaling - no subcategory	cAMP signaling in bacteria	16.1559	25.9112	33.4102	32.4249	51.7704	34.0364	25.1591	39.4106	14.0324	0.66801	0.495799	1.34734	0.177871	0.445528
H845_RS03875			hypothetical protein	NA	NA	NA	732.534	885.66	545.892	715.308	645.055	758.278	721.362	706.214	254.145	-0.0319201	0.169783	-0.188005	0.850872	0.941972
H845_RS03880			Fis family transcriptional regulator	NA	NA	NA	42.1207	41.3769	17.5885	5.28352	12.2174	9.7057	33.6954	9.06886	4.07392	-1.86934	0.951765	-1.96408	0.0495211	NA
H845_RS03885			ABC transporter substrate-binding protein	Carbohydrates;Carbohydrates	Central carbohydrate metabolism;Fermentation	Dehydrogenase complexes;Acetoin, butanediol metabolism	695.908	505.188	506.9	31.5042	64.7546	33.7589	569.332	43.3392	58.7306	-3.67818	0.354743	-10.3686	3.44626e-25	5.86925e-23
H845_RS03890			alpha-ketoacid dehydrogenase subunit beta	Carbohydrates;Carbohydrates	Central carbohydrate metabolism;Fermentation	Dehydrogenase complexes;Acetoin, butanediol metabolism	795.75	363.965	448.516	49.2923	41.7931	63.3841	536.077	51.4899	59.9975	-3.39384	0.363574	-9.33467	1.01306e-20	1.06806e-18
H845_RS03895			acetoin dehydrogenase dihydrolipoyllysine-residue acetyltransferase subunit	Carbohydrates;Carbohydrates	Central carbohydrate metabolism;Fermentation	Dehydrogenase complexes;Acetoin, butanediol metabolism	990.556	729.798	654.915	57.6889	58.1474	48.9106	791.756	54.9156	96.0332	-3.85001	0.297562	-12.9385	2.72746e-38	1.50965e-35
H845_RS03900			xylulokinase	Carbohydrates	Monosaccharides	Xylose utilization	333.527	243.195	202.926	65.5588	58.5104	95.0762	259.883	73.0485	48.566	-1.8413	0.307612	-5.9858	2.15325e-09	6.27277e-08
H845_RS03905			gluconolactonase	NA	NA	NA	250.932	110.674	134.721	116.912	121.307	119.772	165.442	119.331	31.8763	-0.479775	0.352619	-1.3606	0.173639	0.440221
H845_RS03910			MFS transporter	NA	NA	NA	184.74	203.255	234.514	81.5702	105.741	95.3542	207.503	94.2218	40.9597	-1.12934	0.296061	-3.81456	0.000136425	0.00154104
H845_RS03915			aminotransferase DegT	NA	NA	NA	61.862	20.4268	16.2083	18.2584	39.4052	23.4781	32.8323	27.0472	8.25356	-0.277913	0.664561	-0.41819	0.675808	0.860024
H845_RS03920			pleiotropic regulatory protein DnrJ/EryC1/StrS	NA	NA	NA	48.3893	19.7547	14.6954	8.82886	13.6103	8.1092	27.6132	10.1828	4.30948	-1.43467	0.90499	-1.58529	0.112902	NA
H845_RS03925			hypothetical protein	NA	NA	NA	34.8105	46.8971	7.75253	27.9459	26.9253	6.41699	29.8201	20.4294	3.62016	-0.543144	0.965637	-0.562472	0.573795	NA
H845_RS04040			3-beta hydroxysteroid dehydrogenase	Fatty Acids, Lipids, and Isoprenoids	Fatty acids	Fatty Acid Biosynthesis FASII	1822.5	1781.12	1576.81	1124.96	1095.28	1395.81	1726.81	1205.35	224.338	-0.520583	0.155658	-3.3444	0.000824621	0.00728138
H845_RS04045			hypothetical protein	NA	NA	NA	170.55	174.066	155.383	150.402	131.918	195.305	166.667	159.208	31.6264	-0.0711626	0.326356	-0.218052	0.827388	0.932233
H845_RS04050			hypothetical protein	NA	NA	NA	0	0	0	24.1532	74.4677	44.3689	0	47.6633	0.993261	3.3372	1.90487	1.75193	0.0797858	NA
H845_RS04055			PA-phosphatase	NA	NA	NA	91.2962	102.496	101.661	99.9445	134.812	76.4981	98.4845	103.752	12.2218	0.0875368	0.509771	0.171718	0.863659	0.94401
H845_RS04060			hypothetical protein	NA	NA	NA	24.4178	82.2399	27.19	73.5099	18.8867	67.5179	44.6159	53.3048	2.01143	0.241753	1.25524	0.192596	0.847276	NA
H845_RS04065			DNA-binding protein	NA	NA	NA	81.524	91.525	105.91	104.534	52.5478	75.1409	92.9862	77.4076	18.8703	-0.278964	0.423494	-0.65872	0.510075	0.768247
H845_RS04070			hypothetical protein	NA	NA	NA	0	0	0	117.412	72.3992	64.7046	0	84.8385	1.81847	4.18641	1.6099	2.60042	0.00931092	NA
H845_RS04075			glyoxylate/hydroxypyruvate reductase A	Cofactors, Vitamins, Prosthetic Groups, Pigments;Amino Acids and Derivatives;Amino Acids and Derivatives	Pyridoxine;Alanine, serine, and glycine;Alanine, serine, and glycine	Pyridoxin (Vitamin B6) Biosynthesis;Serine Biosynthesis;Glycine and Serine Utilization	64.3884	78.3112	41.8241	145.381	87.1557	128.585	61.5079	120.374	17.002	0.957799	0.458817	2.08754	0.0368393	0.151322
H845_RS04080			voltage-gated chloride channel protein	NA	NA	NA	18.2736	12.3092	8.13931	36.6752	33.9224	30.3171	12.9074	33.6383	6.38795	1.36765	0.738386	1.85222	0.0639944	NA
H845_RS04085			hypothetical protein	NA	NA	NA	20.6728	34.8132	11.5099	20.7451	15.99	28.5812	22.3319	21.7721	2.14017	-0.0426292	1.18643	-0.0359306	0.971338	NA
H845_RS04090			hypothetical protein	NA	NA	NA	20.2991	22.7894	11.3019	10.1851	39.2526	18.7098	18.1301	22.7158	2.01854	0.355207	1.23467	0.287694	0.773581	NA
H845_RS04095			hypothetical protein	NA	NA	NA	91.2362	54.6287	54.1837	48.8297	28.2278	22.4247	66.6829	33.1607	8.23344	-1.03136	0.639176	-1.61357	0.10662	0.31986
H845_RS04100			hypothetical protein	NA	NA	NA	12.328	18.4538	4.57588	8.24745	12.714	3.78759	11.7859	8.24968	2.4455	-0.494019	1.13267	-0.436156	0.662723	NA
H845_RS04105			MFS transporter	NA	NA	NA	8.46648	0	4.71385	4.24806	6.54867	7.80358	4.39344	6.2001	1.25518	0.477357	1.57011	0.304029	0.761106	NA
H845_RS04110			antibiotic biosynthesis monooxygenase	NA	NA	NA	51.0554	19.1062	75.8025	85.3903	92.1444	47.0579	48.6547	74.8642	3.64041	0.624025	0.940024	0.663839	0.506793	NA
H845_RS04115			GntR family transcriptional regulator	Amino Acids and Derivatives;Amino Acids and Derivatives	Glutamine, glutamate, aspartate, asparagine; ammonia assimilation;Lysine, threonine, methionine, and cysteine	Glutamine, Glutamate, Aspartate and Asparagine Biosynthesis;Threonine and Homoserine Biosynthesis	3.73576	8.3881	4.15989	11.2465	11.5582	0	5.42792	7.60157	1.74938	0.503191	1.37785	0.365199	0.714963	NA
H845_RS04120			glucose/galactose transporter	Carbohydrates	Aminosugars	Chitin and N-acetylglucosamine utilization	7.94731	8.92225	0	15.9503	15.3678	14.6501	5.62319	15.3227	2.64391	1.43396	1.15712	1.23925	0.215252	NA
H845_RS04125			beta-N-acetylhexosaminidase	Carbohydrates	Aminosugars	Chitin and N-acetylglucosamine utilization	16.2449	7.81619	15.5051	9.3153	23.3353	19.251	13.1887	17.3005	6.58968	0.402621	0.703904	0.571982	0.567334	NA
H845_RS04130			hypothetical protein	NA	NA	NA	24.069	27.0217	35.7355	80.5108	68.2621	7.39482	28.942	52.0559	5.06378	0.851836	0.859905	0.990616	0.321873	NA
H845_RS04135			hypothetical protein	NA	NA	NA	11.1578	0	24.8492	22.3937	17.2607	10.2842	12.0023	16.6462	1.28784	0.467365	1.56029	0.299538	0.76453	NA
H845_RS04140			hypothetical protein	Nucleosides and Nucleotides;Nucleosides and Nucleotides;Nucleosides and Nucleotides;Carbohydrates	Pyrimidines;Purines;Nucleosides and Nucleotides - no subcategory;Monosaccharides	pyrimidine conversions;Purine conversions;Adenosyl nucleosidases;Deoxyribose and Deoxynucleoside Catabolism	83.2014	35.0281	23.1619	10.4366	32.1774	76.687	47.1305	39.767	4.19086	-0.25508	0.912792	-0.27945	0.779899	NA
H845_RS04150			hypothetical protein	NA	NA	NA	15.4571	104.12	86.0601	31.0225	119.558	71.2345	68.5458	73.9384	4.62354	0.154141	0.868014	0.177579	0.859053	NA
H845_RS04160			protein-L-isoaspartate O-methyltransferase	Membrane Transport;Protein Metabolism	Membrane Transport - no subcategory;Protein processing and modification	Ton and Tol transport systems;Protein-L-isoaspartate O-methyltransferase	88.288	74.3391	73.7336	103.363	85.3615	108.5	78.7869	99.075	12.1255	0.322107	0.507741	0.634392	0.525825	0.778231
H845_RS04165			secretion protein	Virulence, Disease and Defense;Membrane Transport	Resistance to antibiotics and toxic compounds;Membrane Transport - no subcategory	Multidrug Resistance Efflux Pumps;Ton and Tol transport systems	73.8652	55.2844	62.6676	49.4158	103.384	81.0497	63.9391	77.9499	20.2332	0.296742	0.415393	0.714363	0.475003	0.745405
H845_RS04170			valine--tRNA ligase	Protein Metabolism	Protein biosynthesis	tRNA aminoacylation, Val	168.858	200.105	206.832	239.112	216.23	247.29	191.932	234.211	113.923	0.28751	0.189033	1.52095	0.128271	0.363162
H845_RS04175			peptide-methionine (S)-S-oxide reductase	Protein Metabolism	Protein processing and modification	Peptide methionine sulfoxide reductase	109.286	204.488	91.2703	219.338	162.018	75.547	135.015	152.301	15.8239	0.174207	0.494266	0.352456	0.724497	0.884854
H845_RS04180			nitrate ABC transporter ATP-binding protein	Sulfur Metabolism	Organic sulfur assimilation	Alkanesulfonate assimilation	93.1875	54.402	83.0138	41.146	69.1957	61.8416	76.8678	57.3944	18.0665	-0.414167	0.431727	-0.959326	0.337395	0.629841
H845_RS04185			sulfonate ABC transporter permease	NA	NA	NA	73.5091	52.8172	72.0322	70.8158	63.681	67.7536	66.1195	67.4168	22.779	0.0223856	0.375776	0.0595718	0.952497	0.977783
H845_RS04190			deoxyuridine 5'-triphosphate nucleotidohydrolase	Nucleosides and Nucleotides;Nucleosides and Nucleotides	Detoxification;Detoxification	Nudix proteins (nucleoside triphosphate hydrolases);Housecleaning nucleoside triphosphate pyrophosphatases	142.226	73.6955	109.643	197.617	76.1602	80.6707	108.521	118.149	10.392	0.0944477	0.582656	0.162099	0.871228	0.945209
H845_RS04195			phosphopantothenoylcysteine synthase	Cofactors, Vitamins, Prosthetic Groups, Pigments;Cofactors, Vitamins, Prosthetic Groups, Pigments	Coenzyme A;Coenzyme A	Coenzyme A Biosynthesis;Coenzyme A Biosynthesis	57.9548	51.1221	50.7057	12.4624	32.0193	87.7567	53.2609	44.0794	11.7942	-0.272058	0.585751	-0.46446	0.642318	0.848582
H845_RS04200	ubiE		bifunctional demethylmenaquinone methyltransferase/2-methoxy-6-polyprenyl-1%2C4-benzoquinol methylase	NA	NA	NA	266.026	319.993	338.546	279.669	235.161	291.901	308.189	268.91	45.6997	-0.198528	0.275172	-0.721467	0.470622	0.743724
H845_RS04205			DNA-formamidopyrimidine glycosylase	DNA Metabolism	DNA repair	DNA Repair Base Excision	57.3071	77.2048	70.1946	57.5077	70.9217	58.1021	68.2355	62.1772	11.4143	-0.123761	0.520346	-0.237845	0.812002	0.926257
H845_RS04210			30S ribosomal protein S20	Protein Metabolism	Protein biosynthesis	Ribosome SSU bacterial	486.728	525.421	479.451	619.933	506.794	793.71	497.2	640.146	30.4731	0.359536	0.336407	1.06875	0.285181	0.573992
H845_RS04215			chromosomal replication initiation protein DnaA	NA	NA	NA	103.576	139.538	99.9567	97.009	114.83	85.9193	114.357	99.2527	31.0329	-0.196452	0.330446	-0.594505	0.552174	0.796551
H845_RS04220			DNA polymerase III subunit beta	NA	NA	NA	292.037	287.511	360.213	288.551	191.134	265.03	313.254	248.238	62.6839	-0.343832	0.249637	-1.37733	0.168411	0.434064
H845_RS04225			DNA replication/repair protein RecF	DNA Metabolism	DNA repair	DNA repair, bacterial RecFOR pathway	0	10.0881	20.0119	13.5258	3.47516	12.4233	10.0333	9.80809	2.21506	-0.0378125	1.23999	-0.0304942	0.975673	NA
H845_RS04230			DNA gyrase subunit B	Virulence, Disease and Defense;DNA Metabolism	Resistance to antibiotics and toxic compounds;DNA replication	Resistance to fluoroquinolones;DNA topoisomerases, Type II, ATP-dependent	254.014	294.087	333.678	232.998	216.43	270.708	293.927	240.045	134.961	-0.292145	0.183785	-1.58961	0.111924	0.330839
H845_RS04235			phosphoglycolate phosphatase%2C bacterial	DNA Metabolism;Carbohydrates	DNA repair;Central carbohydrate metabolism	2-phosphoglycolate salvage;Glycolate, glyoxylate interconversions	74.2215	58.3287	107.442	59.5851	74.6318	143.661	79.9976	92.6261	11.6656	0.212186	0.54512	0.389246	0.697094	0.872945
H845_RS04240			bifunctional N-acetylglucosamine-1-phosphate uridyltransferase/glucosamine-1-phosphate acetyltransferase	Cell Wall and Capsule;Cell Wall and Capsule;Cell Wall and Capsule;Cell Wall and Capsule	Cell Wall and Capsule - no subcategory;Cell Wall and Capsule - no subcategory;Cell Wall and Capsule - no subcategory;Cell Wall and Capsule - no subcategory	Peptidoglycan Biosynthesis;Peptidoglycan Biosynthesis;UDP-N-acetylmuramate from Fructose-6-phosphate Biosynthesis;UDP-N-acetylmuramate from Fructose-6-phosphate Biosynthesis	48.0324	29.0364	78.1713	55.616	54.2994	57.8936	51.7467	55.9364	14.6182	0.112361	0.481608	0.233303	0.815526	0.926516
H845_RS04245			glutamine--fructose-6-phosphate aminotransferase	Cell Wall and Capsule	Cell Wall and Capsule - no subcategory	UDP-N-acetylmuramate from Fructose-6-phosphate Biosynthesis	124.7	93.3314	120.343	91.7665	85.7359	102.165	112.791	93.2225	37.289	-0.27985	0.300938	-0.929926	0.352409	0.639269
H845_RS04250			glycine oxidase ThiO	Cofactors, Vitamins, Prosthetic Groups, Pigments	Cofactors, Vitamins, Prosthetic Groups, Pigments - no subcategory	Thiamin biosynthesis	71.047	79.7628	79.1131	61.1106	54.9536	42.097	76.641	52.7204	12.7857	-0.539492	0.4952	-1.08944	0.275959	0.566844
H845_RS04255			thiamine biosynthesis protein ThiS	Cofactors, Vitamins, Prosthetic Groups, Pigments	Cofactors, Vitamins, Prosthetic Groups, Pigments - no subcategory	Thiamin biosynthesis	25.1467	28.2316	28.0017	25.2347	136.154	23.1778	27.1267	61.5221	1.76819	1.22329	1.40751	0.869119	0.384782	NA
H845_RS04260			thiazole synthase	Cofactors, Vitamins, Prosthetic Groups, Pigments	Cofactors, Vitamins, Prosthetic Groups, Pigments - no subcategory	Thiamin biosynthesis	118.004	103.04	73.0004	52.6296	45.6368	90.6369	98.0146	62.9678	12.3167	-0.649796	0.520892	-1.24747	0.212226	0.49201
H845_RS04265			thiamine phosphate synthase	Cofactors, Vitamins, Prosthetic Groups, Pigments;Cofactors, Vitamins, Prosthetic Groups, Pigments	Cofactors, Vitamins, Prosthetic Groups, Pigments - no subcategory;Folate and pterines	Thiamin biosynthesis;5-FCL-like protein	179.064	228.444	72.5067	171.523	151.094	180.048	160.005	167.555	20.1856	0.0616039	0.427859	0.143982	0.885515	0.954029
H845_RS04270			sodium:proton antiporter	NA	NA	NA	700.889	689.593	589.635	398.046	341.062	463.211	660.039	400.773	276.33	-0.723295	0.152758	-4.73491	2.19149e-06	4.14697e-05
H845_RS04275			hypothetical protein	NA	NA	NA	81.0191	76.4876	79.9654	59.1293	51.2729	67.8868	79.1574	59.4297	37.7507	-0.418876	0.297918	-1.40601	0.159721	0.418983
H845_RS04280			diaminopimelate decarboxylase	Amino Acids and Derivatives;Amino Acids and Derivatives	Lysine, threonine, methionine, and cysteine;Lysine, threonine, methionine, and cysteine	Lysine Biosynthesis DAP Pathway, GJO scratch;Lysine Biosynthesis DAP Pathway	147.469	91.0577	110.842	136.886	114.064	139.32	116.456	130.09	33.5426	0.148982	0.321981	0.462705	0.643576	0.84871
H845_RS04285			cytidine deaminase	RNA Metabolism;Nucleosides and Nucleotides	RNA processing and modification;Pyrimidines	tRNA modification Bacteria;pyrimidine conversions	25.3358	14.2219	42.3183	127.122	68.5887	105.084	27.292	100.265	5.05054	1.86689	0.881926	2.11684	0.0342738	NA
H845_RS04290			argininosuccinate lyase	Amino Acids and Derivatives;Amino Acids and Derivatives	Arginine; urea cycle, polyamines;Arginine; urea cycle, polyamines	Arginine Biosynthesis extended;Arginine Biosynthesis -- gjo	84.2415	86.6945	89.897	98.6258	114.029	116.468	86.9443	109.708	28.1009	0.339081	0.339838	0.997773	0.318389	0.610613
H845_RS04295			N-formylglutamate amidohydrolase	NA	NA	NA	253.033	228.645	309.249	272.498	243.452	227.533	263.642	247.828	41.5685	-0.0907644	0.286811	-0.316461	0.751653	0.896155
H845_RS04300			shikimate dehydrogenase	Amino Acids and Derivatives	Aromatic amino acids and derivatives	Common Pathway For Synthesis of Aromatic Compounds (DAHP synthase to chorismate)	63.4696	32.389	32.1252	52.1115	49.0926	47.8637	42.6613	49.6893	8.02793	0.206413	0.626695	0.329368	0.741878	0.894275
H845_RS04305			dephospho-CoA kinase	Cofactors, Vitamins, Prosthetic Groups, Pigments	Coenzyme A	Coenzyme A Biosynthesis	0	9.00722	0	8.05108	0	0	3.00241	2.68369	0.35548	-0.268413	2.94536	-0.0911309	0.927389	NA
H845_RS04310			DNA polymerase III subunit epsilon	NA	NA	NA	81.6437	24.998	33.0592	81.9295	34.4454	95.7743	46.567	70.7164	7.92581	0.568187	0.677682	0.838427	0.401791	0.685335
H845_RS04315			adenylate cyclase	Regulation and Cell signaling	Regulation and Cell signaling - no subcategory	cAMP signaling in bacteria	303.786	278.164	283.096	289.715	251.638	343.547	288.349	294.967	135.797	0.0285857	0.182092	0.156985	0.875257	0.947126
H845_RS04320			ABC transporter permease	NA	NA	NA	119.129	114.637	126.337	102.468	140.411	135.945	120.035	126.275	21.778	0.0800054	0.383704	0.208508	0.834832	0.934204
H845_RS04325			ABC transporter ATP-binding protein	NA	NA	NA	43.5732	65.2247	56.6068	72.8762	56.1718	66.9358	55.1349	65.3279	8.31998	0.243758	0.610031	0.399583	0.689464	0.869785
H845_RS04330			ABC transporter substrate-binding protein	NA	NA	NA	238.419	303.357	283.187	276.471	290.963	244.168	274.987	270.534	51.6441	-0.0185598	0.259899	-0.0714115	0.94307	0.977733
H845_RS04335			hypothetical protein	NA	NA	NA	124.383	82.5158	107.026	68.083	131.193	151.122	104.642	116.799	19.6452	0.163805	0.424266	0.386089	0.699431	0.874387
H845_RS04340			sodium-independent anion transporter	Amino Acids and Derivatives	Lysine, threonine, methionine, and cysteine	Cysteine Biosynthesis	55.4676	66.1642	84.9268	69.5773	72.3992	63.9058	68.8529	68.6274	19.8911	0.00132283	0.402206	0.00328894	0.997376	0.998636
H845_RS04345			6-pyruvoyltetrahydropterin synthase	RNA Metabolism;RNA Metabolism	RNA processing and modification;RNA processing and modification	tRNA modification Bacteria;Queuosine-Archaeosine Biosynthesis	19.1458	21.4945	31.9792	48.032	37.0223	26.4701	24.2065	37.1748	3.2161	0.619705	0.983782	0.629921	0.528746	NA
H845_RS04350			7-cyano-7-deazaguanine synthase	RNA Metabolism;RNA Metabolism	RNA processing and modification;RNA processing and modification	tRNA modification Bacteria;Queuosine-Archaeosine Biosynthesis	75.3379	46.1346	53.3853	61.8559	58.2725	50.5012	58.2859	56.8765	8.43388	-0.0433217	0.604442	-0.0716722	0.942863	0.977733
H845_RS04355			7-carboxy-7-deazaguanine synthase	RNA Metabolism;RNA Metabolism	RNA processing and modification;RNA processing and modification	tRNA modification Bacteria;Queuosine-Archaeosine Biosynthesis	47.6838	62.4558	35.3983	39.8756	55.3239	36.6253	48.5126	43.9416	5.83504	-0.130856	0.724704	-0.180565	0.856709	NA
H845_RS04360			biotin synthase BioB	Cofactors, Vitamins, Prosthetic Groups, Pigments;Cofactors, Vitamins, Prosthetic Groups, Pigments	Biotin;Biotin	Biotin biosynthesis;Biotin biosynthesis Experimental	208.74	206.449	249.041	214.458	226.808	242.786	221.41	228.017	45.3566	0.044351	0.273117	0.162388	0.871	0.945209
H845_RS04365			succinate--CoA ligase subunit alpha	Carbohydrates	Central carbohydrate metabolism	TCA Cycle	57.8979	117.001	77.3654	63.9107	134.349	165.43	84.0881	121.23	17.787	0.544216	0.464199	1.17238	0.241046	0.526307
H845_RS04370			succinate--CoA ligase subunit beta	Carbohydrates	Central carbohydrate metabolism	TCA Cycle	193.755	189.152	239.204	266.29	231.315	283.406	207.37	260.337	55.6949	0.326044	0.254034	1.28346	0.19933	0.473646
H845_RS04375			hypothetical protein	NA	NA	NA	91.8998	96.2954	61.4	141.406	127.949	124.233	83.1984	131.196	17.552	0.652723	0.432768	1.50825	0.13149	0.367998
H845_RS04380			hypothetical protein	NA	NA	NA	49.0727	82.6391	72.8587	90.2816	69.5876	113.076	68.1902	90.9817	9.76146	0.41632	0.574232	0.725003	0.46845	0.742198
H845_RS04385			glycine/betaine ABC transporter	NA	NA	NA	79.9128	82.2399	111.232	153.702	175.132	190.278	91.1282	173.037	19.8966	0.930305	0.413239	2.25125	0.0243696	0.113588
H845_RS04390			methyltransferase	NA	NA	NA	15.8572	4.45063	13.2431	19.8909	30.6632	51.1547	11.1837	33.9029	5.7045	1.58829	0.818748	1.9399	0.0523913	NA
H845_RS04395			hypothetical protein	NA	NA	NA	18.7203	0	10.4228	9.39293	21.7198	17.2546	9.71439	16.1224	1.3845	0.72022	1.51448	0.475557	0.63439	NA
H845_RS04400			[acyl-carrier-protein] S-malonyltransferase	Fatty Acids, Lipids, and Isoprenoids	Fatty acids	Fatty Acid Biosynthesis FASII	98.1956	87.033	97.834	155.588	143.91	171.487	94.3542	156.995	24.3936	0.730989	0.368903	1.98152	0.0475329	0.177832
H845_RS04405			3-oxoacyl-[acyl-carrier-protein] reductase	Fatty Acids, Lipids, and Isoprenoids	Fatty acids	Fatty Acid Biosynthesis FASII	73.5441	75.0602	59.5591	147.603	118.942	154.059	69.3878	140.201	15.7235	1.00811	0.463736	2.17388	0.0297141	0.13105
H845_RS04410			acyl carrier protein	Fatty Acids, Lipids, and Isoprenoids;Fatty Acids, Lipids, and Isoprenoids	Phospholipids;Fatty acids	Glycerolipid and Glycerophospholipid Metabolism in Bacteria;Fatty Acid Biosynthesis FASII	2106.04	3452.02	3541.16	4712.9	3665.21	3862.87	3033.07	4080.33	169.414	0.429453	0.196175	2.18913	0.0285875	0.128189
H845_RS04415			beta-ketoacyl-[acyl-carrier-protein] synthase II	NA	NA	NA	271.62	441.943	359.442	470.085	426.276	504.333	357.668	466.898	105.063	0.387272	0.20947	1.84882	0.0644841	0.220661
H845_RS04420			aminodeoxychorismate lyase	RNA Metabolism	RNA processing and modification	tRNA modification Bacteria	45.5359	68.1628	56.3397	76.1589	86.0963	83.9412	56.6795	82.0655	13.7544	0.542231	0.482245	1.12439	0.260848	0.553178
H845_RS04425			hypothetical protein	NA	NA	NA	1020.11	990.091	1047.98	574.583	524.329	552.012	1019.4	550.308	119.63	-0.891833	0.1827	-4.88141	1.05329e-06	2.13944e-05
H845_RS04430			myo-inositol-1-monophosphatase	NA	NA	NA	128.124	136.65	57.068	160.716	79.2812	123.997	107.28	121.331	17.8993	0.159547	0.454859	0.350761	0.725768	0.885317
H845_RS04435			hypothetical protein	NA	NA	NA	30.2664	22.6529	67.4052	70.8688	39.0175	46.4944	40.1082	52.1269	4.58558	0.369735	0.836993	0.441742	0.658676	NA
H845_RS04440			hypothetical protein	NA	NA	NA	65.8136	103.442	73.2856	52.8352	96.7208	145.585	80.8472	98.3805	13.6592	0.294075	0.508511	0.578306	0.563058	0.804297
H845_RS04445			fatty acid hydroxylase	NA	NA	NA	471.236	558.034	546.301	369.239	334.534	398.64	525.19	367.471	69.3599	-0.516294	0.229222	-2.25238	0.0242985	0.113496
H845_RS04450			transporter	NA	NA	NA	154.822	209.601	207.893	223.907	204.283	138.503	190.772	188.898	41.8205	-0.0106381	0.297561	-0.0357508	0.971481	0.985728
H845_RS04455			transporter	NA	NA	NA	98.6032	173.269	210.048	206.501	122.692	138.3	160.64	155.831	37.0261	-0.0466339	0.335878	-0.138842	0.889575	0.957059
H845_RS04460			metallophosphoesterase	NA	NA	NA	214.733	309.071	245.243	132.606	208.68	152.246	256.349	164.511	38.339	-0.624278	0.3097	-2.01575	0.0438262	0.170433
H845_RS04465			diacylglycerol kinase	NA	NA	NA	46.3714	57.8446	22.9494	113.749	63.7644	61.7365	42.3885	79.7501	11.89	0.898999	0.550454	1.63319	0.102428	0.310652
H845_RS04470			hypothetical protein	NA	NA	NA	67.1864	58.022	86.3241	67.4216	51.9675	80.98	70.5109	66.7897	13.3251	-0.085304	0.48936	-0.174318	0.861616	0.943839
H845_RS04475			8-amino-7-oxononanoate synthase	Cofactors, Vitamins, Prosthetic Groups, Pigments;Cofactors, Vitamins, Prosthetic Groups, Pigments	Biotin;Biotin	Biotin biosynthesis;Biotin biosynthesis Experimental	239.489	339.624	280.715	337.302	347.733	333.043	286.609	339.359	74.7272	0.248212	0.225368	1.10136	0.27074	0.561779
H845_RS04480			acyl carrier protein	Fatty Acids, Lipids, and Isoprenoids;Fatty Acids, Lipids, and Isoprenoids	Phospholipids;Fatty acids	Glycerolipid and Glycerophospholipid Metabolism in Bacteria;Fatty Acid Biosynthesis FASII	280.805	540.433	580.701	543.448	403.367	573.098	467.313	506.638	24.3555	0.11836	0.384565	0.307778	0.758252	0.899662
H845_RS04485			inference=COORDINATES: similar to AA sequence:RefSeq:WP_007400086.1	NA	NA	NA	405.034	372.619	441.622	499.597	376.379	523.686	406.425	466.554	155.673	0.194424	0.179764	1.08155	0.279451	0.570079
H845_RS04490			hypothetical protein	NA	NA	NA	89.1444	115.092	69.4856	107.348	96.5323	98.5976	91.2408	100.826	21.6135	0.142718	0.38904	0.366847	0.713733	0.879395
H845_RS04535			hypothetical protein	NA	NA	NA	36.3305	66.2796	10.1138	54.6866	49.1768	4.18575	37.5746	36.0164	8.12793	-0.0571963	0.742254	-0.0770577	0.938578	0.977713
H845_RS04540			TetR family transcriptional regulator	NA	NA	NA	121.979	128.384	127.338	175.958	165.109	133.508	125.9	158.192	18.691	0.329823	0.413065	0.798478	0.424593	0.705598
H845_RS04545			inference=COORDINATES: similar to AA sequence:RefSeq:WP_014106152.1	NA	NA	NA	23.7718	20.0161	26.4707	41.7464	29.879	24.6494	23.4195	32.0916	9.3701	0.446832	0.582946	0.766508	0.443374	0.727673
H845_RS04550			transposase	NA	NA	NA	43.8056	11.3491	30.0178	30.4331	67.7656	24.8466	28.3908	41.0151	10.3311	0.537053	0.610194	0.880135	0.378786	0.664369
H845_RS04555			ATPase	NA	NA	NA	62.4011	38.9201	7.72062	34.7886	69.7177	31.9529	36.3473	45.4864	5.91997	0.325851	0.772133	0.422015	0.673014	NA
H845_RS04560			hypothetical protein	NA	NA	NA	18.5146	0	20.6166	18.5794	28.6414	51.1949	13.0437	32.8052	1.24209	1.31759	1.65532	0.795974	0.426047	NA
H845_RS04565			hypothetical protein	NA	NA	NA	10.9404	0	12.1825	10.9787	42.3112	30.2515	7.70766	27.8472	1.63005	1.85722	1.53678	1.20852	0.226849	NA
H845_RS04575			P-type conjugative transfer ATPase TrbB	Membrane Transport	Protein and nucleoprotein secretion system, Type IV	Conjugative transfer	9.8817	0	5.50179	4.95815	11.465	0	5.12783	5.47437	1.0763	0.107211	1.74261	0.0615229	0.950943	NA
H845_RS04580			conjugal transfer protein TrbC	Membrane Transport	Protein and nucleoprotein secretion system, Type IV	Conjugative transfer	0	0	0	0	11.0439	0	0	3.68132	NA
H845_RS04585			conjugal transfer protein	Membrane Transport	Protein and nucleoprotein secretion system, Type IV	Conjugative transfer	0	0	0	0	0	0	0	0	NA
H845_RS04590			inference=COORDINATES: similar to AA sequence:RefSeq:WP_015073423.1	Membrane Transport	Protein and nucleoprotein secretion system, Type IV	Conjugative transfer	4.13455	6.96264	6.90593	18.6706	33.579	5.71624	6.00104	19.322	6.14404	1.71305	0.831693	2.05972	0.0394258	NA
H845_RS04595			conjugal transfer protein TrbJ	Membrane Transport	Protein and nucleoprotein secretion system, Type IV	Conjugative transfer	0	7.35999	0	0	15.2123	6.04246	2.45333	7.08491	0.729765	1.52473	2.16078	0.705638	0.480413	NA
H845_RS04600			conjugal transfer protein TrbL	Membrane Transport	Protein and nucleoprotein secretion system, Type IV	Conjugative transfer	0	4.03309	0	14.4199	16.6719	0	1.34436	10.3639	1.63473	2.9099	1.7273	1.68465	0.092056	NA
H845_RS04605			conjugal transfer protein TrbF	Membrane Transport	Protein and nucleoprotein secretion system, Type IV	Conjugative transfer	0	0	16.4571	14.8309	17.1472	0	5.48571	10.6594	1.09586	0.993179	1.84753	0.537571	0.590874	NA
H845_RS04610			P-type conjugative transfer protein TrbG	Membrane Transport	Protein and nucleoprotein secretion system, Type IV	Conjugative transfer	20.0575	5.62952	16.751	10.0639	11.6356	4.62176	14.146	8.77373	2.29261	-0.688632	1.16501	-0.591096	0.554456	NA
H845_RS04615			conjugal transfer protein TrbI	Membrane Transport	Protein and nucleoprotein secretion system, Type IV	Conjugative transfer	8.17878	9.18212	0	16.4148	28.4676	11.3076	5.78697	18.73	3.00709	1.69695	1.12828	1.50401	0.132578	NA
H845_RS04620			hypothetical protein	NA	NA	NA	0	0	0	19.6596	30.3066	18.0571	0	22.6745	0.580519	2.55451	2.25813	1.13125	0.25795	NA
H845_RS04630			damage-inducible protein	NA	NA	NA	6.60717	14.8354	14.7146	0	25.5527	18.2695	12.0524	14.6074	2.02385	0.32642	1.27587	0.255842	0.798073	NA
H845_RS04635			nucleotidyltransferase	NA	NA	NA	14.1285	23.7927	7.86629	10.6335	30.0525	9.76674	15.2625	16.8176	4.55549	0.172387	0.855438	0.201519	0.840293	NA
H845_RS04645			glutathione S-transferase	Stress Response	Oxidative stress	Glutathione: Non-redox reactions	168.483	189.152	178.231	202.887	175.93	256.23	178.622	211.683	23.2389	0.241792	0.375706	0.643567	0.519856	0.776184
H845_RS04650			chromosome partitioning protein ParB	NA	NA	NA	9.66903	10.8552	10.7668	12.1286	35.5244	6.68398	10.4303	18.1123	5.92255	0.826203	0.790657	1.04496	0.296042	NA
H845_RS04655			hypothetical protein	NA	NA	NA	0	0	0	30.3723	15.607	9.29887	0	18.4261	0.916074	3.19442	1.95541	1.63363	0.102337	NA
H845_RS04660			hypothetical protein	NA	NA	NA	0	15.6324	62.0202	0	0	25.668	25.8842	8.55599	1.2406	-1.60497	1.81968	-0.882006	0.377774	NA
H845_RS04665			DUF932 domain-containing protein	NA	NA	NA	25.5277	14.3297	33.1636	25.6171	29.6179	11.7645	24.3403	22.3331	5.50233	-0.117241	0.761025	-0.154056	0.877565	NA
H845_RS04670			hypothetical protein	NA	NA	NA	24.596	13.8067	13.6942	12.3411	19.0246	11.3351	17.3657	14.2336	1.28878	-0.281588	1.5021	-0.187463	0.851298	NA
H845_RS04675			hypothetical protein	NA	NA	NA	54.8549	79.1798	43.6305	94.3662	60.6133	50.5599	59.2217	68.5131	8.17578	0.202738	0.626006	0.32386	0.746044	0.894284
H845_RS04685			hypothetical protein	NA	NA	NA	2331.44	2423.19	1784.84	1864.37	1415.89	1359.85	2179.82	1546.7	205.238	-0.499377	0.174267	-2.86558	0.00416246	0.027842
H845_RS04690			integration host factor	DNA Metabolism	DNA Metabolism - no subcategory	DNA structural proteins, bacterial	1190.37	1254.16	550.598	238.907	325.796	303.831	998.375	289.511	35.2733	-1.77953	0.36534	-4.87088	1.11105e-06	2.21609e-05
H845_RS04695			hypothetical protein	NA	NA	NA	7.03804	14.486	9.14327	14.1254	13.6095	9.73047	10.2224	12.4884	9.71114	0.29815	0.576343	0.517313	0.604937	0.828794
H845_RS04700			DNA primase	NA	NA	NA	14.2782	0	0	9.55213	3.68132	8.77351	4.7594	7.33565	1.27465	0.554412	1.63414	0.339268	0.734408	NA
H845_RS04705			inference=COORDINATES: similar to AA sequence:RefSeq:WP_003618575.1	NA	NA	NA	12.7639	0	28.4259	25.6171	39.4905	35.2934	13.7299	33.467	1.85468	1.29357	1.36225	0.949577	0.342327	NA
H845_RS04710			ATP-binding protein	NA	NA	NA	12.9602	0	36.0791	26.0112	45.1103	17.9182	16.3464	29.6799	3.56255	0.878975	1.00786	0.872123	0.383141	NA
H845_RS04715			transposase	NA	NA	NA	9.94978	18.6173	11.0794	39.9384	25.6533	9.17074	13.2155	24.9208	5.76745	0.915232	0.787825	1.16172	0.245349	NA
H845_RS04720			hypothetical protein	NA	NA	NA	20.5467	0	45.7588	41.2373	15.8925	0	22.1018	19.0433	1.00441	-0.241275	1.80609	-0.13359	0.893727	NA
H845_RS04730			dihydropteroate synthase	Cofactors, Vitamins, Prosthetic Groups, Pigments;Cofactors, Vitamins, Prosthetic Groups, Pigments	Folate and pterines;Folate and pterines	Folate biosynthesis cluster;Folate Biosynthesis	607.455	714.144	606.226	529.071	367.906	411.997	642.609	436.325	94.4329	-0.565328	0.211108	-2.67791	0.00740823	0.0432765
H845_RS04735			alpha/beta hydrolase	NA	NA	NA	2571.86	2427.74	2413.81	1764.47	1481.82	2085.06	2471.14	1777.11	405.972	-0.478398	0.141001	-3.39287	0.000691646	0.00631716
H845_RS04745			IS3 family transposase	NA	NA	NA	60.3778	77.4683	100.849	95.2116	90.0666	67.5755	79.565	84.2846	19.0561	0.0887717	0.416445	0.213165	0.831198	0.932657
H845_RS04755			nucleotidyltransferase	NA	NA	NA	0	19.8272	7.86629	7.089	19.1243	0	9.23117	8.73777	2.55166	-0.0245204	1.24424	-0.0197071	0.984277	NA
H845_RS04760			damage-inducible protein	NA	NA	NA	0	0	0	0	20.4421	0	0	6.81404	0.517281	2.41682	2.68826	0.89903	0.368637	NA
H845_RS04765			DUF1275 family protein	NA	NA	NA	192.362	141.491	132.953	99.8461	112.874	152.846	155.602	121.855	20.9803	-0.357215	0.398155	-0.897175	0.369625	0.657838
H845_RS04770			DUF159 family protein	NA	NA	NA	148.203	113.841	78.1713	93.9293	102.566	86.2729	113.405	94.2559	13.3533	-0.270352	0.490006	-0.551732	0.581132	0.815651
H845_RS04775			oleate hydratase	NA	NA	NA	3288.6	3315.03	3278.36	2271.73	2062.26	2665.56	3294	2333.19	974.979	-0.498448	0.116929	-4.26282	2.01865e-05	0.000298927
H845_RS04785			ABC transporter ATP-binding protein	NA	NA	NA	829.454	902.108	613.344	682.794	441.078	955.638	781.636	693.17	114.154	-0.179546	0.243586	-0.737096	0.461064	0.739171
H845_RS04800			IS3 family transposase	NA	NA	NA	53.112	29.8138	44.3564	66.6224	47.928	69.3507	42.4274	61.3004	11.755	0.515783	0.526456	0.979727	0.327221	0.621327
H845_RS04805			post-segregation antitoxin CcdA	NA	NA	NA	349.294	253.74	411.829	556.703	333.743	662.828	338.288	517.758	20.8974	0.602282	0.417872	1.44131	0.149498	0.401684
H845_RS04810			plasmid maintenance protein CcdB	NA	NA	NA	545.092	407.974	312.685	331.515	421.619	258.819	421.917	337.318	23.0546	-0.320206	0.388567	-0.82407	0.4099	0.690128
H845_RS04815			hypothetical protein	NA	NA	NA	176.319	219.944	65.4457	196.596	90.9199	288.914	153.903	192.143	8.8596	0.302613	0.641395	0.471804	0.637067	0.845097
H845_RS04825			type III restriction enzyme%2C res subunit	NA	NA	NA	44.6956	34.9069	36.7865	37.0517	55.6146	23.2847	38.7963	38.6503	19.9896	0.00486044	0.422742	0.0114974	0.990827	0.998039
H845_RS04830			hypothetical protein	DNA Metabolism	DNA Metabolism - no subcategory	Restriction-Modification System	32.297	48.3455	53.9457	54.0169	54.1259	14.8841	44.8627	41.009	8.00158	-0.118176	0.650999	-0.18153	0.855952	0.943621
H845_RS04835			IS3 family transposase	NA	NA	NA	30.982	29.8138	39.4279	62.1809	41.0812	36.7151	33.4079	46.659	9.07359	0.474621	0.593858	0.799216	0.424165	0.705561
H845_RS04845			hypothetical protein	NA	NA	NA	12.6679	14.2219	28.2122	50.8489	29.3952	0	18.3673	26.748	1.78631	0.53926	1.37364	0.392577	0.694632	NA
H845_RS04850			cytochrome c	NA	NA	NA	7.72857	0	8.60601	0	35.8675	0	5.44486	11.9558	1.12929	1.17603	1.88892	0.622597	0.53355	NA
H845_RS04855			4Fe-4S ferredoxin	NA	NA	NA	7.02744	17.7515	5.86896	15.8671	12.2301	6.47721	10.216	11.5248	6.2069	0.178509	0.736152	0.242489	0.808401	NA
H845_RS04860			hydrogenase	NA	NA	NA	7.37343	12.417	8.21055	22.1977	17.1097	6.79611	9.33365	15.3678	3.36063	0.722574	0.982176	0.735686	0.461922	NA
H845_RS04865			hypothetical protein	NA	NA	NA	0	11.6044	11.5099	0	7.995	0	7.70476	2.665	0.503197	-1.19905	2.47504	-0.484455	0.628063	NA
H845_RS04870			hypothetical protein	NA	NA	NA	0	0	0	10.0639	0	0	0	3.35462	NA
H845_RS04875			hypothetical protein	NA	NA	NA	0	5.40433	5.36032	9.6613	3.72339	8.87378	3.58822	7.41949	1.14695	1.0604	1.69832	0.624378	0.53238	NA
H845_RS04880			hypothetical protein	NA	NA	NA	16.3576	55.0927	18.2147	16.4148	12.6523	15.0768	29.8883	14.7146	1.36767	-1.0203	1.51417	-0.673834	0.500417	NA
H845_RS04885			SCO family protein	NA	NA	NA	0	7.00562	13.8971	0	9.65323	11.503	6.96758	7.05209	1.12689	0.0685617	1.70349	0.0402477	0.967896	NA
H845_RS04890			cytochrome c oxidase subunit II	Respiration	Electron accepting reactions	Terminal cytochrome C oxidases	10.1191	11.3605	5.63397	20.309	23.4808	9.3268	9.03784	17.7056	2.6512	0.974658	1.10793	0.87971	0.379016	NA
H845_RS04895			cytochrome c oxidase subunit I	Respiration	Electron accepting reactions	Terminal cytochrome C oxidases	27.5699	27.513	20.4667	30.7405	40.2803	5.64695	25.1832	25.5559	8.30781	0.0330117	0.663483	0.0497551	0.960318	0.980241
H845_RS04900			cytochrome c oxidase subunit III	Respiration	Electron accepting reactions	Terminal cytochrome C oxidases	23.9549	17.9291	26.6746	16.0259	30.8812	7.35977	22.8529	18.0889	2.57176	-0.310405	1.09185	-0.284292	0.776187	NA
H845_RS04905			hypothetical protein	NA	NA	NA	0	35.689	17.6992	15.9503	36.8826	0	17.7961	17.611	1.11732	0.0454355	1.72469	0.0263442	0.978983	NA
H845_RS04910			RND transporter	Virulence, Disease and Defense;Virulence, Disease and Defense	Resistance to antibiotics and toxic compounds;Resistance to antibiotics and toxic compounds	Cobalt-zinc-cadmium resistance;Cobalt-zinc-cadmium resistance	49.5068	37.6511	23.118	14.4233	17.2935	13.2476	36.7586	14.9881	16.2524	-1.29287	0.473058	-2.73302	0.00627575	0.0383101
H845_RS04915			multidrug transporter	Virulence, Disease and Defense	Resistance to antibiotics and toxic compounds	Cobalt-zinc-cadmium resistance	30.1632	24.1882	19.193	17.2964	23.3307	3.97164	24.5148	14.8663	4.58401	-0.707243	0.845106	-0.836869	0.402666	NA
H845_RS04920			RND transporter	Virulence, Disease and Defense	Resistance to antibiotics and toxic compounds	Cobalt-zinc-cadmium resistance	7.12401	31.9918	11.8992	7.14895	19.286	13.1324	17.005	13.1891	4.25173	-0.329267	0.886597	-0.371383	0.710352	NA
H845_RS04940			partial=true	NA	NA	NA	27.6201	46.5127	46.1339	41.5753	0	0	40.0889	13.8584	1.95935	-1.62268	1.40012	-1.15896	0.246474	NA
H845_RS04945			hypothetical protein	NA	NA	NA	13.3717	22.5181	0	40.2554	15.5141	30.8117	11.9632	28.8604	3.06262	1.25135	1.08714	1.15104	0.249714	NA
H845_RS04950			ATP-binding protein	NA	NA	NA	38.8807	14.5501	36.0791	52.0224	60.147	0	29.8366	37.3898	5.20349	0.328684	0.877871	0.37441	0.708099	NA
H845_RS04955			transposase	NA	NA	NA	13.2664	14.8938	7.38626	36.6102	28.2186	9.17074	11.8488	24.6665	5.52231	1.05232	0.805705	1.30609	0.191522	NA
H845_RS04960			aliphatic nitrilase	NA	NA	NA	0	11.6401	0	20.809	28.0686	4.77819	3.88004	17.8853	2.10586	2.25614	1.48093	1.52346	0.127644	NA
H845_RS04965			radical SAM protein	NA	NA	NA	4.56593	0	5.08431	0	10.595	4.20843	3.21675	4.93448	0.895428	0.651705	1.91203	0.340844	0.733221	NA
H845_RS04970			histone acetyltransferase	NA	NA	NA	0	0	0	0	0	8.26017	0	2.75339	NA
H845_RS04975			hypothetical protein	NA	NA	NA	0	0	0	0	0	25.047	0	8.34899	NA
H845_RS04980			transposase	NA	NA	NA	13.2664	7.44692	14.7725	23.2974	48.7412	9.17074	11.8286	27.0698	5.8827	1.21081	0.809299	1.49612	0.134624	NA
H845_RS04985			ATP-binding protein	NA	NA	NA	12.9602	14.5501	21.6474	39.0168	60.147	11.9455	16.3859	37.0364	4.13502	1.19769	0.934513	1.28162	0.199976	NA
H845_RS04990			tautomerase family protein	NA	NA	NA	99.1076	55.6329	68.9747	62.1591	28.7467	57.0923	74.5717	49.3327	5.01657	-0.625515	0.792663	-0.789132	0.430035	NA
H845_RS04995			choline dehydrogenase	Stress Response	Osmotic stress	Choline and Betaine Uptake and Betaine Biosynthesis	104.533	86.2918	82.1655	58.6201	71.3423	56.6756	90.9968	62.2127	24.9947	-0.545202	0.361693	-1.50736	0.131718	0.367998
H845_RS05000			LysR family transcriptional regulator	NA	NA	NA	11.6597	0	6.49173	5.85027	40.5836	5.3734	6.05048	17.2691	2.00632	1.52163	1.40744	1.08113	0.279638	NA
H845_RS05005			IS5/IS1182 family transposase-pseudogene	NA	NA	NA	11.782	39.6822	65.5983	94.5862	82.0187	21.719	39.0208	66.108	4.47547	0.779241	0.895516	0.870159	0.384214	NA
H845_RS05010			LysR family transcriptional regulator	Regulation and Cell signaling	Regulation and Cell signaling - no subcategory	DNA-binding regulatory proteins, strays	43.6202	48.9713	24.2862	65.6593	75.9137	70.3585	38.9592	70.6438	10.0824	0.859	0.571676	1.5026	0.132942	0.369767
H845_RS05015			hypothetical protein	Fatty Acids, Lipids, and Isoprenoids;Carbohydrates;Carbohydrates;Carbohydrates	Phospholipids;Central carbohydrate metabolism;Central carbohydrate metabolism;Central carbohydrate metabolism	Glycerolipid and Glycerophospholipid Metabolism in Bacteria;Methylglyoxal Metabolism;Methylglyoxal Metabolism;Pyruvate metabolism II: acetyl-CoA, acetogenesis from pyruvate	3.41059	26.8029	22.7868	34.2253	29.0183	9.43064	17.6667	24.2247	6.16075	0.474502	0.777803	0.610054	0.541826	NA
H845_RS05020			MFS transporter	NA	NA	NA	0	5.11221	5.07057	4.56953	31.6991	0	3.39426	12.0895	1.70554	1.90318	1.63206	1.16612	0.243566	NA
H845_RS05025			TonB-dependent receptor	Membrane Transport	Membrane Transport - no subcategory	Ton and Tol transport systems	13.3717	12.51	7.44489	35.7826	34.4758	16.4329	11.1089	28.8971	9.00384	1.37518	0.641149	2.14487	0.0319635	0.137948
H845_RS05030			hypothetical protein	NA	NA	NA	0	8.90126	4.41438	11.9345	12.2653	3.65391	4.43855	9.28458	1.73629	1.1016	1.41093	0.78076	0.434943	NA
H845_RS05035			hypothetical protein	NA	NA	NA	0	0	0	0	0	0	0	0	NA
H845_RS05040			RNA-splicing ligase RtcB	NA	NA	NA	0	0	3.96921	14.308	46.8706	6.57085	1.32307	22.5831	3.36393	4.0592	1.47733	2.74767	0.00600208	NA
H845_RS05045			amino acid transporter	Nucleosides and Nucleotides	Purines	Purine Utilization	114.226	110.428	116.594	76.4171	127.619	73.1126	113.749	92.3829	32.5853	-0.285521	0.332152	-0.859607	0.390006	0.675644
H845_RS05050			MarR family transcriptional regulator	NA	NA	NA	398.439	281.171	316.911	468.377	334.602	388.228	332.174	397.069	32.1303	0.245222	0.327478	0.748819	0.453967	0.733167
H845_RS05055			MFS transporter	NA	NA	NA	4.0115	27.0217	4.46693	12.0766	24.8226	3.69741	11.8334	13.5322	3.17158	0.23483	1.06878	0.219717	0.826092	NA
H845_RS05060			alpha/beta hydrolase	NA	NA	NA	18.9071	7.0755	28.0715	44.2709	48.7476	34.8534	18.018	42.624	4.82623	1.24276	0.845041	1.47065	0.141386	NA
H845_RS05065			Asp/Glu racemase	Metabolism of Aromatic Compounds	Metabolism of central aromatic intermediates	Salicylate and gentisate catabolism	6.68583	15.012	0	13.4185	15.5141	0	7.23262	9.6442	1.26611	0.431098	1.63162	0.264215	0.791614	NA
H845_RS05070			N-carbamoylsarcosine amidase	Amino Acids and Derivatives	Amino Acids and Derivatives - no subcategory	Creatine and Creatinine Degradation	0	17.1178	0	15.3007	5.89677	0	5.70593	7.06582	0.84028	0.313198	2.04899	0.152854	0.878513	NA
H845_RS05075			2%2C5-dihydroxypyridine 5%2C6-dioxygenase	NA	NA	NA	9.79552	10.9972	0	4.91491	7.57666	4.51428	6.9309	5.66861	1.29031	-0.283541	1.54349	-0.183702	0.854248	NA
H845_RS05080			6-hydroxynicotinate 3-monooxygenase	Metabolism of Aromatic Compounds;Metabolism of Aromatic Compounds	Peripheral pathways for catabolism of aromatic compounds;Metabolism of central aromatic intermediates	Salicylate ester degradation;Salicylate and gentisate catabolism	13.4428	10.0613	4.98966	49.4628	17.3296	4.13008	9.4979	23.6408	3.70941	1.2848	1.03526	1.24104	0.21459	NA
H845_RS05085			heme receptor	NA	NA	NA	2.14628	4.81915	4.7799	25.8455	31.5421	9.89116	3.91511	22.4262	6.15587	2.54279	0.89561	2.83917	0.00452307	NA
H845_RS05090			hypothetical protein	NA	NA	NA	17.735	19.9107	19.7485	0	41.1532	0	19.1314	13.7177	0.929029	-0.391881	1.86386	-0.210253	0.833471	NA
H845_RS05105			Enamidase-pseudogene	NA	NA	NA	4.22616	0	9.41193	21.2048	22.882	3.89526	4.54603	15.994	2.43777	1.82091	1.29233	1.40902	0.158831	NA
H845_RS05110			peptide synthetase	NA	NA	NA	8.17878	18.3642	0	24.6222	0	7.53841	8.84768	10.7202	1.20003	0.229599	1.69803	0.135215	0.892442	NA
H845_RS05115			hypothetical protein	NA	NA	NA	26.0541	58.5005	9.67068	26.1453	53.7396	48.0282	31.4084	42.6377	4.27647	0.460427	0.881354	0.522409	0.601386	NA
H845_RS05120			IS3 family transposase	NA	NA	NA	14.0924	26.3687	10.4616	37.7114	29.0673	4.32968	16.9743	23.7028	4.34332	0.484754	0.90141	0.537772	0.590734	NA
H845_RS05130			partial=true	NA	NA	NA	0	18.9152	18.7611	0	13.0319	15.5291	12.5588	9.52032	0.657298	-0.34366	2.16661	-0.158617	0.873971	NA
H845_RS05135			IS5/IS1182 family transposase	NA	NA	NA	24.1553	33.8982	6.72441	48.4796	51.3801	38.9619	21.5926	46.2739	5.63691	1.09983	0.780765	1.40866	0.158935	NA
H845_RS05145			ornithine cyclodeaminase	Amino Acids and Derivatives	Arginine; urea cycle, polyamines	Arginine and Ornithine Degradation	292.575	390.763	320.175	415.089	304.337	330.11	334.504	349.845	68.0465	0.0612978	0.238922	0.25656	0.797519	0.923343
H845_RS05150			MFS transporter	Amino Acids and Derivatives	Proline and 4-hydroxyproline	Proline, 4-hydroxyproline uptake and utilization	143.55	152.679	117.783	132.68	102.268	135.793	138.004	123.58	34.7318	-0.16686	0.312355	-0.534202	0.593202	0.820155
H845_RS05155			hypothetical protein	Stress Response;Carbohydrates	Oxidative stress;Central carbohydrate metabolism	Glutathione: Non-redox reactions;Methylglyoxal Metabolism	14.8771	25.0532	12.4246	29.8583	31.6447	23.9964	17.4516	28.4998	6.19696	0.715259	0.719036	0.994747	0.319859	NA
H845_RS05160			hypothetical protein	NA	NA	NA	13.1627	0	14.6571	0	30.5434	12.1321	9.27328	14.2252	0.895428	0.651705	1.91203	0.340844	0.733221	NA
H845_RS05165			LysR family transcriptional regulator	Regulation and Cell signaling	Regulation and Cell signaling - no subcategory	LysR-family proteins in Escherichia coli	234.163	436.011	362.503	189.132	154.615	231.621	344.225	191.789	47.0739	-0.844656	0.29894	-2.8255	0.00472064	0.0306496
H845_RS05175			inference=COORDINATES: similar to AA sequence:RefSeq:WP_076611656.1	NA	NA	NA	36.1896	27.0862	53.7311	12.1054	55.9841	22.2374	39.0023	30.109	5.74716	-0.333696	0.768039	-0.434477	0.663942	NA
H845_RS05185			LysR family transcriptional regulator	NA	NA	NA	11.012	30.9071	12.2622	11.0505	46.8465	10.1497	18.0604	22.6823	3.71152	0.376145	0.96943	0.388006	0.698011	NA
H845_RS05190			quercetin 2%2C3-dioxygenase	NA	NA	NA	86.8469	117.001	90.2596	46.4805	35.8264	64.0376	98.0359	48.7815	12.719	-1.01487	0.511971	-1.98228	0.0474476	0.177832
H845_RS05195			NAD(P)H-dependent oxidoreductase	NA	NA	NA	108.117	70.8055	120.392	81.3719	69.6891	66.4347	99.7717	72.4986	9.59032	-0.466809	0.571404	-0.816952	0.413956	0.694317
H845_RS05200			cytochrome b	NA	NA	NA	9.10718	0	10.1411	9.13907	49.3097	8.39412	6.41611	22.281	1.58049	1.8154	1.58678	1.14408	0.252591	NA
H845_RS05205			catalase	Stress Response;Stress Response	Oxidative stress;Oxidative stress	Protection from Reactive Oxygen Species;Oxidative stress	4.56593	5.12606	5.08431	4.58192	24.7217	0	4.92544	9.76786	1.61409	1.03441	1.50275	0.688346	0.491235	NA
H845_RS05210			inference=COORDINATES: protein motif:HMM:TIGR01733	NA	NA	NA	10.1905	15.2542	18.9124	27.2698	26.2739	6.26174	14.7857	19.9351	5.12688	0.442775	0.810703	0.546162	0.584954	NA
H845_RS05215			hypothetical protein	NA	NA	NA	698.275	654.479	570.68	160.716	109.012	165.329	641.145	145.019	61.5531	-2.16073	0.271762	-7.95081	1.85289e-15	1.17209e-13
H845_RS05220			inorganic triphosphatase	Regulation and Cell signaling	Regulation and Cell signaling - no subcategory	cAMP signaling in bacteria	6.64627	14.9232	25.9029	26.6781	17.9927	6.12588	15.8241	16.9322	4.94408	0.103588	0.833286	0.124312	0.901068	NA
H845_RS05225			MFS transporter	NA	NA	NA	34.5606	24.2502	43.2949	34.6816	53.464	31.8546	34.0352	40.0001	8.59577	0.245021	0.60857	0.402617	0.68723	0.868452
H845_RS05230			LacI family transcriptional regulator	NA	NA	NA	34.3843	27.5731	16.4091	64.08	26.5956	22.6372	26.1222	37.771	6.52424	0.505341	0.723874	0.698107	0.48511	NA
H845_RS05235			shikimate dehydrogenase	Amino Acids and Derivatives	Aromatic amino acids and derivatives	Common Pathway For Synthesis of Aromatic Compounds (DAHP synthase to chorismate)	17.5503	39.4066	45.5999	64.5764	22.6247	32.3523	34.1856	39.8512	6.34777	0.209719	0.72975	0.287384	0.773818	NA
H845_RS05240			MFS transporter	Metabolism of Aromatic Compounds	Peripheral pathways for catabolism of aromatic compounds	Benzoate degradation	33.8319	26.5876	30.1383	44.1355	31.4021	18.7098	30.1859	31.4158	9.13279	0.0478129	0.592893	0.0806435	0.935725	0.976513
H845_RS05245			DEAD/DEAH box helicase	RNA Metabolism	RNA processing and modification	ATP-dependent RNA helicases, bacterial	7.81823	17.5547	8.70585	43.1508	21.1654	7.20609	11.3596	23.8408	4.51654	1.0658	0.905944	1.17645	0.239416	NA
H845_RS05250			flavin reductase	NA	NA	NA	391.121	529.174	346.187	724.597	643.836	776.456	422.161	714.963	56.872	0.75969	0.260027	2.92158	0.00348257	0.0238729
H845_RS05255			signal peptide-containing protein	Fatty Acids, Lipids, and Isoprenoids	Triacylglycerols	Triacylglycerol metabolism	102.629	100.817	95.2341	154.483	178.609	130.066	99.5601	154.386	29.7865	0.636611	0.337776	1.88471	0.0594686	0.207999
H845_RS05260			nucleoside hydrolase	RNA Metabolism;Nucleosides and Nucleotides	RNA processing and modification;Purines	Queuosine-Archaeosine Biosynthesis;Purine conversions	64.3884	42.1676	107.548	69.9983	45.653	49.4558	71.3679	55.0357	11.816	-0.384225	0.535819	-0.71708	0.473325	0.744901
H845_RS05265			nucleoside permease	NA	NA	NA	16.3576	9.18212	9.10734	24.6222	47.4461	15.0768	11.549	29.0484	4.97939	1.3359	0.855488	1.56156	0.118392	NA
H845_RS05270			methylamine utilization protein MauG	NA	NA	NA	56.295	67.7154	44.7759	52.4569	74.6455	40.7686	56.2621	55.957	13.9979	0.00442357	0.483402	0.00915092	0.992699	0.998477
H845_RS05275			acid phosphatase	NA	NA	NA	169.014	189.748	127.836	201.607	165.262	170.477	162.2	179.116	53.684	0.138517	0.261423	0.529857	0.596211	0.821541
H845_RS05280			hypothetical protein	Membrane Transport	Membrane Transport - no subcategory	Ton and Tol transport systems	60.2703	95.3448	91.5176	49.4847	52.975	55.5513	82.3776	52.6703	24.7255	-0.638349	0.36968	-1.72676	0.0842108	0.269037
H845_RS05300			PadR family transcriptional regulator	NA	NA	NA	357.673	348.715	482.129	283.362	240.252	260.264	396.173	261.293	35.0354	-0.603207	0.313041	-1.92693	0.0539887	0.193416
H845_RS05305			partial=true	NA	NA	NA	3226.61	2409.01	3168.15	1052.72	1413.83	2051.02	2934.59	1505.86	140.124	-0.961587	0.216095	-4.44984	8.59355e-06	0.000141986
H845_RS05310			hypothetical protein	NA	NA	NA	65.0792	24.3543	32.2079	65.3071	55.9307	66.6486	40.5472	62.6288	7.15675	0.606628	0.674636	0.899193	0.36855	NA
H845_RS05315			Na+/H+ antiporter NhaA	Membrane Transport	Uni- Sym- and Antiporters	NhaA, NhaD and Sodium-dependent phosphate transporters	28.9064	32.4525	27.5899	37.2955	28.7467	30.4492	29.6496	32.1638	7.508	0.111736	0.636978	0.175415	0.860753	NA
H845_RS05320			hypothetical protein	NA	NA	NA	100.587	197.621	84.005	126.174	0	46.3556	127.404	57.5098	3.6883	-1.20996	1.01065	-1.19722	0.231223	NA
H845_RS05325			hypothetical protein	NA	NA	NA	16.8483	0	0	33.8145	13.0319	31.0582	5.6161	25.9682	0.94027	1.98115	1.90962	1.03746	0.299522	NA
H845_RS05330			GABA permease	NA	NA	NA	35.2475	27.7	11.7748	31.8338	35.4423	35.7365	24.9074	34.3375	8.43064	0.455019	0.621049	0.732662	0.463765	0.740622
H845_RS05335			cystathionine beta-synthase	Nucleosides and Nucleotides	Purines	Purine conversions	30.2664	22.6529	56.171	20.2482	54.6245	27.8966	36.3634	34.2565	3.51095	-0.0555	0.944392	-0.058768	0.953137	NA
H845_RS05340			NADH-quinone oxidoreductase	Respiration;Respiration	Electron donating reactions;Electron donating reactions	Respiratory Complex I;NADH ubiquinone oxidoreductase	20.8432	11.7001	23.2096	13.9441	32.2438	16.0094	18.5843	20.7324	5.67676	0.177265	0.750843	0.236088	0.813365	NA
H845_RS05345			NADH-quinone oxidoreductase subunit M	NA	NA	NA	3.35178	0	7.46463	13.4541	28.518	3.08935	3.60547	15.0205	2.78727	2.07873	1.2673	1.64029	0.100945	NA
H845_RS05350			NADH-quinone oxidoreductase subunit L	Respiration;Respiration	Electron donating reactions;Electron donating reactions	Respiratory Complex I;NADH ubiquinone oxidoreductase	5.13667	8.65023	0	2.57733	13.9059	2.36724	4.59563	6.2835	2.12461	0.490926	1.28851	0.381003	0.703201	NA
H845_RS05355			NADH-quinone oxidoreductase subunit K	Respiration;Respiration	Electron donating reactions;Electron donating reactions	Respiratory Complex I;NADH ubiquinone oxidoreductase	0	0	0	0	0	0	0	0	NA
H845_RS05360			NADH dehydrogenase	Respiration;Respiration	Electron donating reactions;Electron donating reactions	Respiratory Complex I;NADH ubiquinone oxidoreductase	20.1776	22.6529	0	10.1241	7.80351	18.5977	14.2768	12.1751	1.31509	-0.248334	1.53677	-0.161594	0.871625	NA
H845_RS05365			NADH-quinone oxidoreductase subunit I	NA	NA	NA	19.6673	22.08	0	29.6042	22.8184	0	13.9157	17.4742	1.60108	0.318621	1.46277	0.217819	0.82757	NA
H845_RS05370			NADH-quinone oxidoreductase subunit H	Respiration;Respiration	Electron donating reactions;Electron donating reactions	Respiratory Complex I;NADH ubiquinone oxidoreductase	5.2982	35.689	23.5989	26.5838	24.5884	29.3002	21.5287	26.8241	4.57752	0.334816	0.846082	0.395725	0.692308	NA
H845_RS05375			NADH-quinone oxidoreductase subunit G	Respiration;Respiration	Electron donating reactions;Electron donating reactions	Respiratory Complex I;NADH ubiquinone oxidoreductase	5.56049	4.16175	2.06393	5.57996	12.9028	1.70837	3.92872	6.73039	2.88447	0.793134	1.09215	0.726211	0.46771	NA
H845_RS05380			NADH-quinone oxidoreductase subunit F	Respiration;Respiration	Electron donating reactions;Electron donating reactions	Respiratory Complex I;NADH ubiquinone oxidoreductase	0	4.3684	0	3.90468	9.029	3.5864	1.45613	5.50669	0.897542	1.89436	1.94234	0.975299	0.329412	NA
H845_RS05385			NADH-quinone oxidoreductase subunit E	Respiration;Respiration	Electron donating reactions;Electron donating reactions	Respiratory Complex I;NADH ubiquinone oxidoreductase	0	0	0	10.3093	0	0	0	3.43644	NA
H845_RS05390			inference=COORDINATES: similar to AA sequence:RefSeq:WP_010667875.1	Respiration;Respiration;Respiration;Respiration	Electron donating reactions;Electron donating reactions;Electron donating reactions;Electron donating reactions	Respiratory Complex I;Respiratory Complex I;NADH ubiquinone oxidoreductase;NADH ubiquinone oxidoreductase	2.86049	9.63421	0	14.3525	22.1254	5.27304	4.1649	13.917	3.17059	1.76685	1.13753	1.55323	0.120368	NA
H845_RS05395			NADH-quinone oxidoreductase subunit B	Respiration;Respiration	Electron donating reactions;Electron donating reactions	Respiratory Complex I;NADH ubiquinone oxidoreductase	0	17.8445	8.84958	0	6.1471	0	8.89803	2.04903	0.690899	-1.78705	2.21675	-0.806157	0.420153	NA
H845_RS05400			NADH-quinone oxidoreductase subunit A	Respiration;Respiration	Electron donating reactions;Electron donating reactions	Respiratory Complex I;NADH ubiquinone oxidoreductase	0	0	0	0	45.8868	10.936	0	18.9409	0.800702	3.04225	2.17245	1.40038	0.1614	NA
H845_RS05405			glutathione S-transferase	Miscellaneous	Plant-Prokaryote DOE project	Single-Rhodanese-domain proteins	8.06138	0	44.883	8.08961	49.8827	29.7208	17.6481	29.231	2.91681	0.76538	1.14241	0.669968	0.502878	NA
H845_RS05410			hypothetical protein	NA	NA	NA	65.6427	73.6955	73.0952	0	50.7735	0	70.8111	16.9245	2.01117	-1.94078	1.38367	-1.40264	0.160726	NA
H845_RS05415			carbohydrate porin	NA	NA	NA	55.8325	66.369	40.2285	16.4788	40.6452	18.1627	54.1434	25.0956	12.1014	-1.07793	0.542303	-1.98769	0.0468461	0.177294
H845_RS05420			diacetyl reductase	Carbohydrates	Fermentation	Acetoin, butanediol metabolism	732.253	523.805	548.402	104.045	90.2205	77.6456	601.486	90.637	53.572	-2.73759	0.31245	-8.76167	1.92372e-18	1.70365e-16
H845_RS05425			peptidase	NA	NA	NA	360.709	420.337	437.251	279.497	222.495	319.841	406.099	273.944	74.7041	-0.572253	0.2298	-2.49022	0.0127663	0.0684374
H845_RS05430			MFS transporter	NA	NA	NA	35.6787	22.2531	30.9007	35.8036	36.7958	43.8469	29.6108	38.8155	8.65752	0.384265	0.600142	0.640289	0.521984	0.777063
H845_RS05435			haloacid dehalogenase-like hydrolase	Amino Acids and Derivatives;Amino Acids and Derivatives;Amino Acids and Derivatives	Alanine, serine, and glycine;Alanine, serine, and glycine;Alanine, serine, and glycine	Serine Biosynthesis;Serine Biosynthesis;Glycine and Serine Utilization	0	13.6407	9.01977	4.06425	34.4592	0	7.5535	12.8412	2.52575	0.830239	1.3131	0.632275	0.527207	NA
H845_RS05440			phospholipase C%2C phosphocholine-specific	NA	NA	NA	22.4644	11.209	25.0148	27.5526	17.3758	9.20244	19.5627	18.0436	7.55694	-0.13054	0.664721	-0.196383	0.84431	NA
H845_RS05445			TonB-dependent receptor	Membrane Transport	Membrane Transport - no subcategory	Ton and Tol transport systems	6.51351	4.87504	14.506	15.2514	16.7936	6.00352	8.63152	12.6829	4.92397	0.567111	0.82547	0.687016	0.492073	NA
H845_RS05450			hypothetical protein	Membrane Transport	Membrane Transport - no subcategory	Ton and Tol transport systems	2.10867	7.10207	4.69615	19.0445	19.5722	5.83071	4.63563	14.8158	4.62679	1.6995	0.924502	1.83829	0.0660196	NA
H845_RS05455			PQQ-dependent dehydrogenase%2C methanol/ethanol family	NA	NA	NA	2.33679	18.3642	18.2147	23.4498	46.9942	4.30766	12.9719	24.9172	8.13263	0.976296	0.770519	1.26706	0.205133	0.479076
H845_RS05460			amino acid permease	NA	NA	NA	100.487	139.137	138.004	258.819	191.721	160.54	125.876	203.693	49.351	0.69449	0.284942	2.43731	0.0147972	0.0774489
H845_RS05465			imidazolonepropionase	Amino Acids and Derivatives	Histidine Metabolism	Histidine Degradation	32.7151	22.9553	13.661	53.3482	28.4676	3.7692	23.1105	28.5283	6.33366	0.283722	0.783472	0.362134	0.717252	NA
H845_RS05470			formimidoylglutamate deiminase	Amino Acids and Derivatives	Histidine Metabolism	Histidine Degradation	22.1203	8.27797	16.4211	14.7985	8.55483	10.1942	15.6065	11.1825	3.64463	-0.506414	0.922422	-0.549005	0.583002	NA
H845_RS05475			N-formylglutamate deformylase	Amino Acids and Derivatives	Histidine Metabolism	Histidine Degradation	92.2352	75.9368	82.1655	74.0465	66.5861	56.6756	83.4458	65.7694	12.1715	-0.347824	0.50423	-0.689812	0.490312	0.756482
H845_RS05480			alcohol dehydrogenase	NA	NA	NA	44.4676	11.0939	33.0108	24.7907	19.1083	18.216	29.5241	20.705	5.09907	-0.530089	0.796303	-0.665687	0.505611	NA
H845_RS05485			2-deoxy-D-gluconate 3-dehydrogenase	Fatty Acids, Lipids, and Isoprenoids	Fatty acids	Fatty Acid Biosynthesis FASII	13.3188	7.47635	7.41546	26.7309	66.9621	36.8279	9.40354	43.507	3.98514	2.21199	1.03495	2.13729	0.0325742	NA
H845_RS05490			histidinol dehydrogenase	Amino Acids and Derivatives	Histidine Metabolism	Histidine Biosynthesis	26.7433	17.1566	17.0169	15.3354	41.371	17.6067	20.3056	24.771	5.91795	0.305102	0.744097	0.41003	0.681784	NA
H845_RS05495			hypothetical protein	NA	NA	NA	11.8096	13.2583	8.76687	31.6024	27.4034	18.1415	11.2782	25.7158	4.71364	1.18663	0.844731	1.40475	0.160096	NA
H845_RS05500			thiamine permease	Nucleosides and Nucleotides	Purines	Purine Utilization	21.6466	28.3525	28.1216	43.4448	55.8109	36.5782	26.0402	45.278	9.91514	0.810472	0.574189	1.41151	0.158095	0.416197
H845_RS05505			histidine kinase	NA	NA	NA	15.6003	21.0169	24.32	15.6549	33.7863	48.888	20.3124	32.7764	8.53449	0.70452	0.637671	1.10483	0.269232	0.561023
H845_RS05510			acetylornithine deacetylase	Amino Acids and Derivatives;Amino Acids and Derivatives	Arginine; urea cycle, polyamines;Arginine; urea cycle, polyamines	Arginine Biosynthesis extended;Arginine Biosynthesis -- gjo	30.3964	4.87504	29.012	13.0726	20.1524	4.00235	21.4278	12.4091	3.90845	-0.774776	0.94505	-0.819825	0.412316	NA
H845_RS05515			LysR family transcriptional regulator	Regulation and Cell signaling	Regulation and Cell signaling - no subcategory	LysR-family proteins in Escherichia coli	55.0598	37.0886	42.9176	33.1515	76.658	10.1497	45.022	39.9864	7.74399	-0.146391	0.691408	-0.211729	0.832319	NA
H845_RS05520			hypothetical protein	NA	NA	NA	59.64	58.5868	91.3151	37.4055	51.8968	20.6139	69.8473	36.6387	7.16444	-0.911309	0.676951	-1.3462	0.178239	NA
H845_RS05525			flavin reductase	NA	NA	NA	18.8249	10.5671	0	37.7816	0	17.351	9.79735	18.3775	1.5014	0.843132	1.56223	0.539697	0.589406	NA
H845_RS05530			4-hydroxyphenylacetate 3-hydroxylase	Metabolism of Aromatic Compounds	Metabolism of Aromatic Compounds - no subcategory	Aromatic Amin Catabolism	27.5074	61.7638	65.0896	44.856	74.4677	66.5534	51.4536	61.959	16.5439	0.288685	0.46239	0.624332	0.532409	0.782377
H845_RS05535			endoribonuclease	NA	NA	NA	36.1035	13.5108	93.8056	36.2299	83.7762	33.2767	47.8066	51.0943	4.12201	0.12393	0.910093	0.136173	0.891685	NA
H845_RS05540			TonB-dependent receptor	Membrane Transport	Membrane Transport - no subcategory	Ton and Tol transport systems	35.377	27.3054	19.6967	24.4068	35.9146	8.15177	27.4597	22.8244	11.4069	-0.255833	0.56809	-0.450339	0.652466	0.854264
H845_RS05545			alcohol dehydrogenase	Stress Response	Osmotic stress	Choline and Betaine Uptake and Betaine Biosynthesis	15.6292	24.5652	13.9229	37.6414	41.1023	17.2866	18.0391	32.0101	8.03096	0.837192	0.653968	1.28017	0.200485	0.473646
H845_RS05550			allantoin permease	Nucleosides and Nucleotides	Purines	Purine Utilization	10.8233	16.2014	8.03474	25.3428	30.696	3.32529	11.6865	19.788	4.3758	0.773094	0.908217	0.851222	0.394646	NA
H845_RS05555			urocanate hydratase	Amino Acids and Derivatives	Histidine Metabolism	Histidine Degradation	27.3216	34.0814	23.6627	42.649	39.9174	39.1725	28.3552	40.5796	11.3897	0.517197	0.526332	0.982645	0.325782	0.619658
H845_RS05560			histidine ammonia-lyase	Amino Acids and Derivatives	Histidine Metabolism	Histidine Degradation	3.26517	0	0	3.2766	15.1533	6.01904	1.08839	8.14965	1.41909	2.71861	1.72145	1.57925	0.114278	NA
H845_RS05565			alpha-hydroxy-acid oxidizing enzyme	Respiration;Carbohydrates	Electron donating reactions;Organic acids	Respiratory dehydrogenases 1;Lactate utilization	8.84425	9.92922	4.92418	13.3128	10.2613	8.15177	7.89922	10.5753	2.09546	0.412832	1.19939	0.344202	0.730695	NA
H845_RS05570			histidine utilization repressor	Amino Acids and Derivatives	Histidine Metabolism	Histidine Degradation	160.128	171.956	193.813	188.635	145.397	186.093	175.299	173.375	25.1198	-0.0208657	0.359434	-0.0580514	0.953708	0.977783
H845_RS05575			hypothetical protein	Amino Acids and Derivatives	Histidine Metabolism	Histidine Degradation	9.05822	10.1694	0	27.2698	14.0127	16.698	6.40922	19.3268	1.42507	1.56661	1.58216	0.990172	0.32209	NA
H845_RS05580			2-hydroxy-acid oxidase	Carbohydrates	Central carbohydrate metabolism	Glycolate, glyoxylate interconversions	14.4621	8.1181	4.02599	14.5127	16.7792	6.66486	8.86871	12.6523	2.98558	0.503854	1.03153	0.488451	0.62523	NA
H845_RS05585			histidinol-phosphate transaminase	Amino Acids and Derivatives	Aromatic amino acids and derivatives	Phenylalanine and Tyrosine Branches from Chorismate	31.7038	25.4236	10.0866	36.3597	49.0446	25.047	22.4047	36.8171	6.55852	0.71558	0.714447	1.00159	0.316544	NA
H845_RS05590			amine dehydrogenase	Respiration	Electron donating reactions	Respiratory dehydrogenases 1	13.4428	15.0919	19.9586	17.9865	10.3978	20.6504	16.1644	16.3449	3.63896	0.0051069	0.913792	0.00558869	0.995541	NA
H845_RS05595			methylamine dehydrogenase	Respiration	Electron donating reactions	Respiratory dehydrogenases 1	27.6201	0	30.7559	27.7168	35.6062	0	19.4587	21.1077	2.21003	0.122026	1.27427	0.0957621	0.92371	NA
H845_RS05600			hypothetical protein	NA	NA	NA	2.78025	3.12132	3.09589	11.1599	21.5047	10.2502	2.99915	14.305	3.12179	2.27192	1.16911	1.9433	0.0519805	NA
H845_RS05605			hypothetical protein	NA	NA	NA	25.2598	39.702	22.5021	50.6965	44.9374	39.5795	29.1546	45.0711	14.7388	0.630778	0.474087	1.33051	0.18335	0.452753
H845_RS05610			aldehyde dehydrogenase family protein	Fatty Acids, Lipids, and Isoprenoids;Carbohydrates;Carbohydrates;Carbohydrates	Phospholipids;Central carbohydrate metabolism;Central carbohydrate metabolism;Central carbohydrate metabolism	Glycerolipid and Glycerophospholipid Metabolism in Bacteria;Methylglyoxal Metabolism;Methylglyoxal Metabolism;Pyruvate metabolism II: acetyl-CoA, acetogenesis from pyruvate	96.3779	60.1118	63.597	71.641	85.5906	85.5417	73.3622	80.9244	21.6796	0.137612	0.390575	0.352332	0.724589	0.884854
H845_RS05615			hypothetical protein	NA	NA	NA	89.9375	74.0452	106.825	168.471	166.956	176.844	90.2692	170.757	21.8359	0.918921	0.393548	2.33497	0.0195451	0.0965914
H845_RS05620			GntR family transcriptional regulator	Amino Acids and Derivatives;Amino Acids and Derivatives	Glutamine, glutamate, aspartate, asparagine; ammonia assimilation;Lysine, threonine, methionine, and cysteine	Glutamine, Glutamate, Aspartate and Asparagine Biosynthesis;Threonine and Homoserine Biosynthesis	17.9619	32.2647	28.0017	25.2347	22.2292	33.1111	26.0761	26.8583	7.39082	0.0456966	0.649285	0.0703799	0.943891	NA
H845_RS05625			inference=COORDINATES: similar to AA sequence:RefSeq:WP_019086050.1	Carbohydrates	Central carbohydrate metabolism	Pyruvate Alanine Serine Interconversions	378.151	327.863	383.561	443.346	333.036	369.248	363.191	381.877	99.8136	0.0660883	0.20237	0.326572	0.743992	0.894275
H845_RS05630			tautomerase family protein	NA	NA	NA	1233.1	918.345	802.106	539.073	358.848	562.649	984.517	486.857	60.4482	-1.03025	0.267918	-3.8454	0.000120354	0.00138783
H845_RS05635			TonB-dependent receptor	NA	NA	NA	59.6204	54.5392	61.4715	104.147	104.187	71.2345	58.5437	93.1893	34.4656	0.671642	0.321146	2.09139	0.0364929	0.150694
H845_RS05640			amine dehydrogenase	Respiration	Electron donating reactions	Respiratory dehydrogenases 1	13.027	43.8754	24.1767	108.939	60.4571	48.0282	27.0264	72.4746	11.4932	1.42974	0.594201	2.40615	0.0161215	0.0828145
H845_RS05645			methylamine dehydrogenase (amicyanin) light chain	Respiration	Electron donating reactions	Respiratory dehydrogenases 1	8.86752	39.8214	29.6228	17.7971	68.5887	40.8661	26.1039	42.4173	3.87579	0.744112	0.940338	0.791323	0.428755	NA
H845_RS05650			hypothetical protein	NA	NA	NA	26.4633	0	19.6451	17.704	13.6459	24.3913	15.3695	18.5804	1.93042	0.246202	1.28092	0.192207	0.84758	NA
H845_RS05655			FAD-dependent oxidoreductase	NA	NA	NA	96.3861	103.882	38.6384	69.6409	74.5529	74.625	79.6355	72.9396	19.8494	-0.129106	0.424942	-0.303819	0.761265	0.900646
H845_RS05660			(2Fe-2S)-binding protein	Metabolism of Aromatic Compounds	Metabolism of central aromatic intermediates	N-heterocyclic aromatic compound degradation	139.508	120.479	95.598	64.6138	74.7049	98.9116	118.528	79.4101	9.25148	-0.580363	0.582177	-0.996884	0.318821	0.610613
H845_RS05665			aldehyde dehydrogenase	Metabolism of Aromatic Compounds	Metabolism of central aromatic intermediates	N-heterocyclic aromatic compound degradation	116.356	107.116	98.4699	98.0809	50.3994	49.3328	107.314	65.9377	37.342	-0.719948	0.325219	-2.21373	0.0268471	0.122809
H845_RS05670			alcohol dehydrogenase	Respiration	Respiration - no subcategory	Soluble cytochromes and functionally related electron carriers	105.049	113.4	85.4823	68.9265	53.1275	59.5841	101.311	60.546	20.0931	-0.750888	0.403121	-1.86269	0.0625063	0.215559
H845_RS05675			hypothetical protein	NA	NA	NA	133.554	230.673	137.276	268.042	270.173	189.379	167.168	242.531	20.0028	0.544296	0.415961	1.30853	0.190694	0.459409
H845_RS05680			cytochrome C biogenesis protein DsbD	NA	NA	NA	182.434	156.622	107.548	107.69	132.809	197.823	148.868	146.107	13.7869	-0.0306415	0.489174	-0.0626393	0.950054	0.977733
H845_RS05685			methylamine dehydrogenase (amicyanin) light chain	Respiration	Electron donating reactions	Respiratory dehydrogenases 1	164.163	164.901	182.801	112.715	160.392	159.273	170.622	144.127	18.2717	-0.234811	0.416905	-0.563224	0.573282	0.811479
H845_RS05690			alkyl hydroperoxide reductase	NA	NA	NA	117.351	94.1053	93.3389	50.4695	84.2856	69.5334	101.598	68.0962	10.1542	-0.566454	0.556162	-1.01851	0.308438	0.601734
H845_RS05695			methylamine utilization protein MauE	NA	NA	NA	10.6635	0	11.8741	32.1024	41.24	19.6571	7.51253	30.9999	1.8115	2.03522	1.48147	1.37379	0.169508	NA
H845_RS05700			amine dehydrogenase	Respiration	Electron donating reactions	Respiratory dehydrogenases 1	184.47	197.896	200.849	181.002	133.172	207.811	194.405	173.995	45.0757	-0.166907	0.282151	-0.591554	0.554149	0.797297
H845_RS05705			methylamine utilization protein MauD	NA	NA	NA	34.037	76.4249	85.2778	42.6951	98.7262	94.1158	65.2466	78.5124	8.47386	0.293225	0.631436	0.464378	0.642377	0.848582
H845_RS05710			FAD-binding molybdopterin dehydrogenase	Nucleosides and Nucleotides	Purines	Purine Utilization	99.1076	94.5759	55.1797	39.7818	57.4935	36.5391	82.9544	44.6048	12.9114	-0.884951	0.51047	-1.7336	0.0829891	0.267095
H845_RS05715			inference=COORDINATES: similar to AA sequence:RefSeq:WP_019092016.1	NA	NA	NA	170.185	133.744	189.506	0	52.654	0	164.478	17.5513	5.36486	-3.07967	0.998616	-3.08394	0.00204279	NA
H845_RS05720			hypothetical protein	NA	NA	NA	1253.83	989.747	1330.73	196.596	318.22	361.142	1191.43	291.986	37.979	-2.01758	0.334389	-6.03363	1.60318e-09	4.86224e-08
H845_RS05725			hypothetical protein	NA	NA	NA	164.82	131.07	103.237	37.9035	71.7106	66.4629	133.042	58.6924	28.0071	-1.16904	0.367579	-3.18038	0.00147083	0.0119283
H845_RS05730			hypothetical protein	NA	NA	NA	23.4004	131.355	78.1713	23.4823	72.3992	86.2729	77.6424	60.7181	2.96569	-0.320737	1.04604	-0.306619	0.759133	NA
H845_RS05735			hydrolase	NA	NA	NA	219.453	214.584	260.133	21.3117	43.8046	32.6242	231.39	32.5801	18.7031	-2.79655	0.506068	-5.52604	3.27543e-08	8.73712e-07
H845_RS05740			peroxidase	Stress Response;Sulfur Metabolism	Oxidative stress;Sulfur Metabolism - no subcategory	Oxidative stress;Thioredoxin-disulfide reductase	607.322	725.815	643.55	39.3192	45.46	99.3141	658.896	61.3644	36.8807	-3.42984	0.412384	-8.31711	9.01366e-17	6.88147e-15
H845_RS05745			hypothetical protein	NA	NA	NA	312.005	322.258	264.045	50.0956	38.6129	23.0061	299.436	37.2382	13.5309	-3.01582	0.612588	-4.92309	8.51902e-07	1.83117e-05
H845_RS05750			hypothetical protein	NA	NA	NA	198.215	111.266	110.359	19.8909	61.3264	54.8086	139.947	45.342	4.68867	-1.60352	0.866469	-1.85064	0.0642208	NA
H845_RS05755			glycosyl transferase	Stress Response	Osmotic stress	Synthesis of osmoregulated periplasmic glucans	4.63411	5.2026	4.42305	5.979	13.3135	1.83054	4.75325	7.04101	8.93593	0.590232	0.668839	0.882473	0.377521	0.663359
H845_RS05760			transposase	NA	NA	NA	99.9475	124.231	83.4711	75.223	74.5466	95.4119	102.55	81.7272	25.8937	-0.328253	0.358614	-0.91534	0.360013	0.650138
H845_RS05765			hypothetical protein	Stress Response	Osmotic stress	Synthesis of osmoregulated periplasmic glucans	13.2664	14.8938	14.7725	26.6256	20.5226	12.2276	14.3109	19.792	1.28937	0.4653	1.51889	0.306341	0.759345	NA
H845_RS05770			Na+/H+ antiporter	NA	NA	NA	3.18092	14.2846	17.7103	3.19206	7.38116	11.7275	11.7253	7.43356	3.02102	-0.631714	1.04418	-0.604985	0.545189	NA
H845_RS05775			LysR family transcriptional regulator	Regulation and Cell signaling	Regulation and Cell signaling - no subcategory	DNA-binding regulatory proteins, strays	22.3898	18.8523	6.23293	5.61703	8.65904	15.4775	15.825	9.91787	2.30677	-0.679194	1.16396	-0.583522	0.559542	NA
H845_RS05780			short chain dehydrogenase	NA	NA	NA	26.1214	73.3146	65.4457	58.9789	50.5111	72.2284	54.9606	60.5728	8.87378	0.148378	0.608277	0.243933	0.807283	0.926257
H845_RS05785			ABC transporter ATP-binding protein	NA	NA	NA	2.67858	0	17.8961	18.8157	33.1494	12.3443	6.85824	21.4365	5.29831	1.67246	0.908982	1.83993	0.0657786	NA
H845_RS05790			hypothetical protein	Miscellaneous	Plant-Prokaryote DOE project	Single-Rhodanese-domain proteins	38.9556	27.3341	32.5337	24.4325	30.1315	35.9055	32.9411	30.1565	6.49935	-0.128683	0.683987	-0.188136	0.85077	NA
H845_RS05795			arsenate reductase (glutaredoxin)	Virulence, Disease and Defense;Respiration	Resistance to antibiotics and toxic compounds;Electron accepting reactions	Arsenic resistance;Anaerobic respiratory reductases	13.8101	46.5127	30.7559	13.8584	42.7274	12.7288	30.3596	23.1049	1.94181	-0.342072	1.26312	-0.270815	0.786533	NA
H845_RS05800			GABA permease	NA	NA	NA	25.7507	33.0396	61.4447	70.1393	34.1446	50.8595	40.0783	51.7145	12.5157	0.360814	0.531757	0.678532	0.497434	0.761106
H845_RS05805			diacylglycerol kinase	NA	NA	NA	0	38.2125	25.2675	34.1561	17.5513	10.4573	21.16	20.7216	3.70306	-0.0225115	0.991584	-0.0227025	0.981888	NA
H845_RS05810			peptidase T4	NA	NA	NA	36.0391	5.05753	35.1144	45.2066	41.8134	24.913	25.4037	37.311	6.98268	0.543328	0.708647	0.766711	0.443253	NA
H845_RS05815			sodium:solute symporter	NA	NA	NA	14.7147	20.6498	28.6742	55.3732	31.2992	13.5625	21.3462	33.4116	7.46609	0.643223	0.693021	0.928144	0.353333	NA
H845_RS05820			hypothetical protein	NA	NA	NA	0	21.253	0	37.9939	14.6425	69.7938	7.08433	40.8101	1.26898	2.46747	1.77169	1.39272	0.163704	NA
H845_RS05825			TonB-dependent receptor	Iron acquisition and metabolism	Iron acquisition and metabolism - no subcategory	Hemin transport system	13.2143	24.7257	14.7146	35.3616	34.0702	18.2695	17.5516	29.2338	10.655	0.745057	0.567922	1.3119	0.189554	0.457817
H845_RS05830			amidase	NA	NA	NA	3.63894	16.3414	8.10415	3.65168	25.3319	13.4161	9.3615	14.1332	3.23842	0.64311	1.03532	0.621172	0.534486	NA
H845_RS05835			transcriptional regulator	Regulation and Cell signaling	Regulation and Cell signaling - no subcategory	LysR-family proteins in Escherichia coli	5.43493	12.2033	12.1039	27.2698	16.8153	15.0282	9.91407	19.7044	2.73342	0.994835	1.09195	0.911064	0.362262	NA
H845_RS05840			membrane protein	NA	NA	NA	90.7652	70.0562	107.387	79.6976	87.7566	62.7439	89.4027	76.7327	14.6893	-0.216768	0.465355	-0.465812	0.64135	0.848415
H845_RS05845			quinolinate synthetase	Cofactors, Vitamins, Prosthetic Groups, Pigments;Virulence, Disease and Defense	NAD and NADP;Invasion and intracellular resistance	NAD and NADP cofactor biosynthesis global;Mycobacterium virulence operon possibly involved in quinolinate biosynthesis	716.181	676.781	699.956	1044.42	745.247	664.855	697.639	818.176	147.562	0.225189	0.190568	1.18167	0.237336	0.521037
H845_RS05850			L-aspartate oxidase	Cofactors, Vitamins, Prosthetic Groups, Pigments;Virulence, Disease and Defense	NAD and NADP;Invasion and intracellular resistance	NAD and NADP cofactor biosynthesis global;Mycobacterium virulence operon possibly involved in quinolinate biosynthesis	51.8409	21.8252	32.4712	13.0056	30.0735	41.8092	35.3791	28.2961	9.85723	-0.32122	0.596227	-0.538754	0.590057	0.820155
H845_RS05855			nicotinate-nucleotide diphosphorylase (carboxylating)	Cofactors, Vitamins, Prosthetic Groups, Pigments;Virulence, Disease and Defense	NAD and NADP;Invasion and intracellular resistance	NAD and NADP cofactor biosynthesis global;Mycobacterium virulence operon possibly involved in quinolinate biosynthesis	47.2934	46.4583	19.7485	23.7295	32.0081	49.0393	37.8334	34.9256	6.17324	-0.118039	0.719244	-0.164116	0.86964	NA
H845_RS05860			hypothetical protein	NA	NA	NA	361.035	180.144	189.845	251.596	248.226	286.549	243.675	262.124	25.2969	0.0937732	0.376958	0.248763	0.803544	0.926257
H845_RS05865			hypothetical protein	DNA Metabolism	DNA Metabolism - no subcategory	DNA structural proteins, bacterial	76.1261	58.0517	59.1783	63.4203	53.3273	59.5746	64.452	58.7741	43.0311	-0.141277	0.282721	-0.499706	0.617282	0.832883
H845_RS05870			metallophosphoesterase	DNA Metabolism	DNA repair	DNA repair, bacterial	87.01	75.4831	61.6562	55.5638	48.9459	94.7786	74.7164	66.4295	17.9003	-0.179021	0.436593	-0.410041	0.681776	0.864519
H845_RS05875	gabD		NAD-dependent succinate-semialdehyde dehydrogenase	NA	NA	NA	41.2611	57.9036	49.7744	100.063	82.4464	91.907	49.6464	91.4723	20.5855	0.882544	0.405202	2.17804	0.0294034	0.130352
H845_RS05880			4-aminobutyrate transaminase	Amino Acids and Derivatives	Arginine; urea cycle, polyamines	Putrescine utilization pathways	11.782	26.4548	13.1197	27.5876	18.2264	39.8182	17.1188	28.5441	5.83179	0.737076	0.757288	0.97331	0.330399	NA
H845_RS05885			LysR family transcriptional regulator	NA	NA	NA	5.2982	5.94817	17.6992	0	20.4903	14.6501	9.64851	11.7135	2.02232	0.326593	1.29018	0.253138	0.800161	NA
H845_RS05890			LysR family transcriptional regulator	NA	NA	NA	11.4226	6.41192	38.1582	17.1938	66.2637	31.5846	18.6642	38.3474	5.00687	1.07186	0.873274	1.2274	0.219671	NA
H845_RS05895			hypothetical protein	NA	NA	NA	0	25.561	63.3821	45.6953	79.2478	94.4338	29.6477	73.1256	4.52818	1.33811	0.921857	1.45154	0.14663	NA
H845_RS05900			cold-shock protein	Stress Response	Cold shock	Cold shock, CspA family of proteins	2148.77	2686.5	2555.86	2866.89	1775.35	2340.62	2463.71	2327.62	98.4207	-0.0881537	0.217055	-0.406136	0.684643	0.866826
H845_RS05905			PKHD-type hydroxylase	NA	NA	NA	65.9281	74.0159	81.5701	44.1059	62.3263	33.7589	73.838	46.7304	8.25549	-0.643285	0.617183	-1.04229	0.297276	0.587652
H845_RS05910			membrane protein	NA	NA	NA	16.7436	21.1474	6.99172	18.9025	29.1396	19.2908	14.9609	22.4443	8.96416	0.593827	0.612448	0.969595	0.332248	0.624634
H845_RS05915			carbohydrate porin	NA	NA	NA	17.5503	26.2711	16.2857	23.4823	31.6746	35.0484	20.0357	30.0684	8.59166	0.594684	0.610346	0.974339	0.329888	0.624473
H845_RS05920			two-component sensor histidine kinase	Phosphorus Metabolism;Phosphorus Metabolism	Phosphorus Metabolism - no subcategory;Phosphorus Metabolism - no subcategory	High affinity phosphate transporter and control of PHO regulon;Phosphate metabolism	13.3013	9.95535	4.93713	8.89857	10.2883	16.3464	9.39792	11.8444	2.40308	0.322827	1.12523	0.286897	0.774191	NA
H845_RS05925			inference=COORDINATES: similar to AA sequence:RefSeq:WP_010514917.1	NA	NA	NA	0	19.8065	9.82257	26.5559	6.82296	0	9.87634	11.1263	1.19423	0.162996	1.69824	0.0959795	0.923537	NA
H845_RS05930			LysR family transcriptional regulator	NA	NA	NA	44.6312	6.2633	31.0614	100.772	60.4126	56.563	27.3187	72.5825	8.9817	1.38089	0.657652	2.09973	0.0357524	0.150163
H845_RS05935			inference=COORDINATES: similar to AA sequence:RefSeq:WP_010507467.1	Carbohydrates	Central carbohydrate metabolism	Pyruvate metabolism I: anaplerotic reactions, PEP	61.6401	56.0205	65.3697	88.3655	77.1922	83.868	61.0101	83.1419	24.6328	0.442903	0.362604	1.22145	0.221916	0.503743
H845_RS05940			fusaric acid resistance protein	NA	NA	NA	4.88356	5.48266	2.719	12.2516	18.8867	9.00239	4.36174	13.3803	3.64446	1.62584	1.00098	1.62425	0.104322	NA
H845_RS05945			secretion protein	Virulence, Disease and Defense	Resistance to antibiotics and toxic compounds	Multidrug Resistance, Tripartite Systems Found in Gram Negative Bacteria	19.4403	7.27507	3.60791	19.5084	10.0245	26.8773	10.1078	18.8034	4.47559	0.85723	0.885372	0.968213	0.332938	NA
H845_RS05950			DSBA oxidoreductase	Virulence, Disease and Defense	Resistance to antibiotics and toxic compounds	Multidrug Resistance, Tripartite Systems Found in Gram Negative Bacteria	4.69312	0	15.6778	9.41909	0	4.32566	6.79031	4.58158	1.21537	-0.620322	1.6891	-0.36725	0.713432	NA
H845_RS05955			MFS transporter	Virulence, Disease and Defense	Resistance to antibiotics and toxic compounds	Multidrug Resistance, Tripartite Systems Found in Gram Negative Bacteria	9.5548	14.3026	10.6396	12.7843	7.39047	8.80668	11.499	9.66049	3.33228	-0.262068	0.950655	-0.275671	0.782801	NA
H845_RS05960			LysR family transcriptional regulator	NA	NA	NA	84.2415	106.398	134.845	100.387	89.594	77.6456	108.495	89.2088	18.8342	-0.279571	0.415552	-0.672771	0.501093	0.762988
H845_RS05965			inference=COORDINATES: similar to AA sequence:RefSeq:WP_019086031.1	Respiration;Carbohydrates	Electron donating reactions;Central carbohydrate metabolism	Respiratory dehydrogenases 1;Pyruvate Alanine Serine Interconversions	824.32	726.812	702.982	455.972	432.322	604.116	751.371	497.47	155.777	-0.598428	0.179475	-3.33432	0.000855089	0.00751257
H845_RS05970			alanine racemase	Amino Acids and Derivatives;Carbohydrates	Alanine, serine, and glycine;Central carbohydrate metabolism	Alanine biosynthesis;Pyruvate Alanine Serine Interconversions	158.78	103.984	117.871	53.1119	81.8755	93.4999	126.878	76.1624	23.0902	-0.732988	0.388653	-1.88597	0.0592987	0.207733
H845_RS05975			transcriptional regulator	NA	NA	NA	68.3039	25.561	25.3529	11.4238	61.6372	10.4926	39.7393	27.8512	2.97803	-0.475915	1.06712	-0.44598	0.655611	NA
H845_RS05980			aquaporin	NA	NA	NA	267.006	327.646	269.662	81.0054	153.693	188.868	288.105	141.189	34.6768	-1.01665	0.334819	-3.0364	0.00239419	0.0176104
H845_RS05985			glycerol-3-phosphate dehydrogenase	Fatty Acids, Lipids, and Isoprenoids;Respiration;Carbohydrates	Phospholipids;Electron donating reactions;Sugar alcohols	Glycerolipid and Glycerophospholipid Metabolism in Bacteria;Respiratory dehydrogenases 1;Glycerol and Glycerol-3-phosphate Uptake and Utilization	71.1444	47.1972	90.0245	38.9419	35.0184	50.6708	69.4554	41.5437	17.2162	-0.747255	0.445341	-1.67794	0.0933588	0.289804
H845_RS05990			glycerol kinase	Fatty Acids, Lipids, and Isoprenoids;Carbohydrates	Phospholipids;Sugar alcohols	Glycerolipid and Glycerophospholipid Metabolism in Bacteria;Glycerol and Glycerol-3-phosphate Uptake and Utilization	225.767	174.02	213.877	223.176	172.02	167.714	204.554	187.637	58.378	-0.132135	0.251626	-0.525123	0.599498	0.824915
H845_RS05995			fructose-bisphosphatase class II	Carbohydrates	Central carbohydrate metabolism	Glycolysis and Gluconeogenesis	245.811	224.222	210.991	128.475	166.364	207.684	227.008	167.508	38.6404	-0.436459	0.301436	-1.44793	0.147636	0.398132
H845_RS06000			class II fructose-bisphosphate aldolase	Carbohydrates	Central carbohydrate metabolism	Glycolysis and Gluconeogenesis	474.857	435.715	381.323	394.045	264.875	408.218	430.632	355.713	86.3815	-0.285522	0.224631	-1.27107	0.203703	0.477899
H845_RS06005			DeoR family transcriptional regulator	NA	NA	NA	186.463	201.862	185.386	106.923	154.528	147.312	191.237	136.254	24.6662	-0.479592	0.363647	-1.31884	0.187223	0.455007
H845_RS06010			short-chain dehydrogenase	Fatty Acids, Lipids, and Isoprenoids	Fatty acids	Fatty Acid Biosynthesis FASII	139.297	96.8099	59.0901	93.1897	71.8291	103.935	98.399	89.6513	14.2197	-0.150439	0.486862	-0.308998	0.757323	0.899524
H845_RS06015			FAD-dependent oxidoreductase	Respiration	Electron donating reactions	Respiratory dehydrogenases 1	345.606	374.776	354.231	366.521	361.49	398.182	358.204	375.398	93.6913	0.0677174	0.199198	0.33995	0.733894	0.889349
H845_RS06020			Rrf2 family transcriptional regulator	RNA Metabolism	Transcription	Rrf2 family transcriptional regulators	113.076	50.779	75.5481	45.3887	78.7159	52.1111	79.801	58.7386	6.14527	-0.434832	0.71673	-0.606689	0.544057	NA
H845_RS06025			ABC transporter permease	Amino Acids and Derivatives;Amino Acids and Derivatives	Lysine, threonine, methionine, and cysteine;Lysine, threonine, methionine, and cysteine	Methionine Biosynthesis;Methionine Degradation	23.1857	26.0301	8.60601	0	5.97792	28.4938	19.2739	11.4906	1.99658	-0.749206	1.30499	-0.57411	0.565893	NA
H845_RS06030			dioxygenase	Amino Acids and Derivatives;Amino Acids and Derivatives	Lysine, threonine, methionine, and cysteine;Lysine, threonine, methionine, and cysteine	Methionine Biosynthesis;Methionine Degradation	68.3699	109.653	130.512	49.0066	49.1055	22.506	102.845	40.206	14.6924	-1.34411	0.502322	-2.6758	0.00745504	0.0434354
H845_RS06035			dioxygenase	Amino Acids and Derivatives;Amino Acids and Derivatives	Lysine, threonine, methionine, and cysteine;Lysine, threonine, methionine, and cysteine	Methionine Biosynthesis;Methionine Degradation	227.513	283.037	246.496	92.5581	85.6107	68.0107	252.349	82.0598	27.2778	-1.61963	0.367375	-4.40866	1.04012e-05	0.000168089
H845_RS06040			hypothetical protein	NA	NA	NA	45.1546	95.0511	65.9939	39.6486	28.3776	13.006	68.7332	27.0107	17.0164	-1.34881	0.484459	-2.78416	0.00536664	0.0342413
H845_RS06045			hypothetical protein	NA	NA	NA	50.2934	169.39	112.007	25.2347	38.9011	46.3556	110.563	36.8305	2.93992	-1.56464	1.08913	-1.43659	0.150833	NA
H845_RS06050			inference=COORDINATES: similar to AA sequence:RefSeq:WP_019086799.1	Fatty Acids, Lipids, and Isoprenoids;Carbohydrates;Carbohydrates;Carbohydrates	Phospholipids;Central carbohydrate metabolism;Central carbohydrate metabolism;Central carbohydrate metabolism	Glycerolipid and Glycerophospholipid Metabolism in Bacteria;Methylglyoxal Metabolism;Methylglyoxal Metabolism;Pyruvate metabolism II: acetyl-CoA, acetogenesis from pyruvate	13.3717	22.5181	14.8898	265.015	180.998	258.819	16.9265	234.944	37.791	3.79975	0.468223	8.11525	4.84799e-16	3.15689e-14
H845_RS06055			FAD-dependent oxidoreductase	Respiration	Electron donating reactions	Respiratory dehydrogenases 1	7.89147	8.85956	21.9685	35.6359	33.5715	29.0944	12.9065	32.7673	5.80599	1.35509	0.779987	1.73732	0.082331	NA
H845_RS06060			TetR family transcriptional regulator	NA	NA	NA	140.402	70.0562	95.5427	148.721	205.131	158.167	102	170.673	17.5339	0.739659	0.444027	1.6658	0.0957534	0.294033
H845_RS06065			RND transporter	NA	NA	NA	104.179	52.4301	72.0043	111.754	80.5808	86.0889	76.2045	92.8078	23.5979	0.268743	0.385898	0.696409	0.486173	0.75438
H845_RS06070			membrane protein	NA	NA	NA	76.1758	40.245	54.8862	67.4492	48.5229	86.7318	57.1024	67.568	13.9551	0.225821	0.490572	0.460321	0.645286	0.849384
H845_RS06075			ABC transporter ATP-binding protein/permease	NA	NA	NA	67.5392	59.4301	56.9135	93.4205	63.5356	75.7107	61.2943	77.5556	38.153	0.328861	0.303111	1.08495	0.277943	0.569508
H845_RS06080			hemolysin secretion protein D	NA	NA	NA	87.058	34.4958	28.5123	66.8069	51.4937	28.3206	50.022	48.8737	9.68623	-0.0529927	0.608774	-0.0870483	0.930633	0.976513
H845_RS06085			TetR family transcriptional regulator	NA	NA	NA	112.322	72.0578	107.206	80.5108	37.2339	22.1845	97.1954	46.6431	8.9924	-1.08568	0.626198	-1.73376	0.0829609	0.267095
H845_RS06090			bacterioferritin	NA	NA	NA	1126.66	1392.53	1220.05	975.021	1055.34	1105.14	1246.41	1045.17	111.2	-0.250959	0.189819	-1.3221	0.186136	0.454157
H845_RS06095			permease	NA	NA	NA	48.549	42.3926	36.0406	92.0247	62.5863	74.5795	42.3274	76.3968	11.0392	0.839372	0.545922	1.53753	0.124164	0.35425
H845_RS06100			hypothetical protein	NA	NA	NA	54.3493	20.3389	80.693	18.1799	56.051	16.698	51.7937	30.3096	2.27313	-0.733555	1.18562	-0.618711	0.536107	NA
H845_RS06105			polyphosphate kinase 2	NA	NA	NA	71.1129	116.684	85.2778	38.4256	55.0046	35.2934	91.0251	42.9079	12.2806	-1.06617	0.523577	-2.03633	0.0417173	0.164932
H845_RS06110			anion permease	Phosphorus Metabolism	Phosphorus Metabolism - no subcategory	Phosphate metabolism	7.455	20.9239	24.9041	14.9622	17.2989	3.43564	17.761	11.8989	3.99107	-0.553695	0.914486	-0.605471	0.544866	NA
H845_RS06115			hypothetical protein	NA	NA	NA	0	0	24.6857	0	17.1472	0	8.22856	5.71573	0.315494	-0.268414	3.06256	-0.0876435	0.93016	NA
H845_RS06120			phosphate ABC transporter permease subunit PstC	Phosphorus Metabolism;Phosphorus Metabolism	Phosphorus Metabolism - no subcategory;Phosphorus Metabolism - no subcategory	High affinity phosphate transporter and control of PHO regulon;Phosphate metabolism	10.3364	0	5.75494	5.18628	23.985	4.76353	5.36377	11.3116	1.61836	1.08469	1.47294	0.736413	0.461479	NA
H845_RS06125			phosphate ABC transporter%2C permease protein PstA	Phosphorus Metabolism;Phosphorus Metabolism	Phosphorus Metabolism - no subcategory;Phosphorus Metabolism - no subcategory	High affinity phosphate transporter and control of PHO regulon;Phosphate metabolism	5.6161	12.6101	0	16.9073	8.6879	10.3527	6.0754	11.9826	1.61277	0.970255	1.43396	0.676627	0.498643	NA
H845_RS06130			phosphate ABC transporter ATP-binding protein	Phosphorus Metabolism;Phosphorus Metabolism	Phosphorus Metabolism - no subcategory;Phosphorus Metabolism - no subcategory	High affinity phosphate transporter and control of PHO regulon;Phosphate metabolism	25.3358	7.11097	0	6.35612	9.79839	0	10.8156	5.38484	1.28289	-1.00183	1.65278	-0.606152	0.544414	NA
H845_RS06135			phosphate transport system regulatory protein PhoU	Phosphorus Metabolism;Phosphorus Metabolism	Phosphorus Metabolism - no subcategory;Phosphorus Metabolism - no subcategory	High affinity phosphate transporter and control of PHO regulon;Phosphate metabolism	7.26219	32.6124	8.08669	0	5.61718	6.69358	15.9871	4.10359	1.3876	-1.90696	1.64375	-1.16013	0.245995	NA
H845_RS06140			2-hydroxy-acid oxidase	Carbohydrates	Central carbohydrate metabolism	Glycolate, glyoxylate interconversions	67.5353	63.8487	67.2867	89.1734	90.7281	75.3522	66.2236	85.0846	21.3512	0.362326	0.386992	0.936263	0.349138	0.637255
H845_RS06145			ABC transporter permease	NA	NA	NA	48.4262	67.9587	101.108	30.3723	42.1389	22.3173	72.4976	31.6095	8.62635	-1.17607	0.630762	-1.86452	0.0622486	0.215341
H845_RS06150			sulfonate ABC transporter ATP-binding protein	Sulfur Metabolism;Sulfur Metabolism	Organic sulfur assimilation;Organic sulfur assimilation	Alkanesulfonate assimilation;Alkanesulfonates Utilization	26.9573	15.1321	30.0178	6.76291	0	24.8466	24.0357	10.5365	2.57305	-1.22873	1.17806	-1.04302	0.29694	NA
H845_RS06155			nitroreductase	NA	NA	NA	58.6756	56.4632	56.0033	50.4695	19.4505	0	57.0474	23.3067	4.80823	-1.32383	0.877549	-1.50855	0.131414	NA
H845_RS06160			peptide transporter	NA	NA	NA	38.2916	28.6594	53.2986	35.2235	29.6179	35.2934	40.0832	33.3783	11.5471	-0.268653	0.524254	-0.512449	0.608337	0.831206
H845_RS06165			hypothetical protein	NA	NA	NA	519.383	583.099	959.215	317.806	274.355	396.985	687.232	329.715	40.2654	-1.06133	0.321761	-3.29851	0.000971987	0.0083088
H845_RS06170			SelT/selW/selH selenoprotein	NA	NA	NA	107.216	240.739	119.389	138.332	94.7771	70.5869	155.781	101.232	8.41646	-0.623954	0.630872	-0.989034	0.322646	0.61581
H845_RS06175			catalase HPII	Stress Response;Stress Response	Oxidative stress;Oxidative stress	Protection from Reactive Oxygen Species;Oxidative stress	194.681	102.536	115.082	28.9426	27.8856	33.2292	137.433	30.0191	34.9454	-2.20322	0.369707	-5.95935	2.53243e-09	7.28157e-08
H845_RS06180			creatininase	Amino Acids and Derivatives	Amino Acids and Derivatives - no subcategory	Creatine and Creatinine Degradation	6.14901	13.8067	13.6942	24.6822	14.2685	0	11.2166	12.9835	1.97402	0.211099	1.2961	0.162872	0.870619	NA
H845_RS06185			hypothetical protein	NA	NA	NA	275.699	265.304	302.127	404.018	382.493	387.219	281.043	391.244	77.0543	0.476566	0.217515	2.19095	0.0284551	0.128189
H845_RS06190			cysteine methyltransferase	DNA Metabolism;DNA Metabolism	DNA repair;DNA repair	DNA repair, bacterial;DNA repair, bacterial	450.489	202.301	290.948	189.868	167.254	199.304	314.579	185.475	27.8381	-0.773836	0.370087	-2.09096	0.036532	0.150694
H845_RS06195			hypothetical protein	NA	NA	NA	1480.36	909.03	1183.95	213.393	189.784	271.383	1191.11	224.853	86.8364	-2.41411	0.257152	-9.38788	6.12188e-21	6.77692e-19
H845_RS06200			flavin monoamine oxidase	NA	NA	NA	25.1937	21.2133	38.5742	25.2819	34.1021	26.1237	28.3271	28.5026	9.05128	0.0197147	0.58879	0.0334834	0.973289	0.986079
H845_RS06205			alcohol dehydrogenase	NA	NA	NA	11.865	0	0	0	18.3547	0	3.955	6.11824	0.425833	0.481275	2.75859	0.174464	0.861501	NA
H845_RS06210			endoribonuclease L-PSP	NA	NA	NA	29.5584	66.369	54.8571	59.3238	60.9677	99.8949	50.2615	73.3955	6.295	0.555554	0.717017	0.774813	0.43845	NA
H845_RS06215			hypothetical protein	NA	NA	NA	201.447	390.639	163.14	588.079	410.787	472.625	251.742	490.497	20.3289	0.962008	0.429457	2.24005	0.0250874	0.116444
H845_RS06220			hypothetical protein	NA	NA	NA	431.65	343.912	465.152	503.026	430.805	436.355	413.571	456.729	31.3499	0.138477	0.324962	0.426134	0.67001	0.858944
H845_RS06225			fusaric acid resistance protein	NA	NA	NA	15.4335	23.1025	17.1858	15.4876	27.8543	14.2251	18.5739	19.189	7.36357	0.0697129	0.655592	0.106336	0.915316	NA
H845_RS06230			IS5/IS1182 family transposase	NA	NA	NA	84.5434	108.474	100.866	151.499	112.102	116.886	97.9612	126.829	18.6708	0.369532	0.4167	0.886805	0.375184	0.662721
H845_RS06235			carbohydrate porin	NA	NA	NA	67.265	43.1525	46.3678	93.215	86.7139	141.711	52.2618	107.213	24.9723	1.02565	0.38867	2.63887	0.0083182	0.0470325
H845_RS06240			hypothetical protein	NA	NA	NA	19.4778	0	54.2229	0	45.1972	44.8818	24.5669	30.0263	2.81168	0.317844	1.17434	0.270658	0.786654	NA
H845_RS06245			sugar ABC transporter substrate-binding protein	NA	NA	NA	130.318	146.305	103.653	214.844	201.598	343.185	126.759	253.209	20.4742	0.99453	0.42226	2.35525	0.0185101	0.0931395
H845_RS06250			MucR family transcriptional regulator	NA	NA	NA	888.364	1157.84	1205.26	1260.36	1003.06	1223.51	1083.82	1162.31	110.332	0.099873	0.199499	0.500618	0.61664	0.832883
H845_RS06255			peptidase M1	NA	NA	NA	32.8377	25.5227	39.3786	48.1617	62.5216	41.9077	32.5797	50.8637	16.5691	0.649458	0.449179	1.44588	0.148211	0.399073
H845_RS06260			anion permease	NA	NA	NA	70.7371	72.1953	100.25	51.6253	34.8179	17.7814	81.0609	34.7415	9.03234	-1.23049	0.617571	-1.99247	0.0463196	0.176206
H845_RS06265			hypothetical protein	NA	NA	NA	0	25.561	0	22.8477	35.2212	0	8.52035	19.3563	0.61412	1.15816	2.28776	0.506239	0.612689	NA
H845_RS06270			hypothetical protein	NA	NA	NA	61.6401	0	22.8794	20.6186	15.8925	0	28.1732	12.1704	0.984848	-1.23544	1.86851	-0.661189	0.508491	NA
H845_RS06275			hypothetical protein	NA	NA	NA	26.3255	59.1099	29.3142	52.8352	81.4491	0	38.2499	44.7614	1.58161	0.258329	1.42949	0.180714	0.856592	NA
H845_RS06280			hypothetical protein	NA	NA	NA	43.7618	122.826	48.7302	65.8725	50.7735	80.6707	71.7726	65.7722	3.15294	-0.123713	0.990142	-0.124944	0.900568	NA
H845_RS06285			molecular chaperone DnaK	NA	NA	NA	7.85468	22.0457	17.4929	15.7644	27.3396	14.4794	15.7977	19.1944	4.46899	0.310875	0.842559	0.368965	0.712154	NA
H845_RS06290			glutaryl-7-ACA acylase	NA	NA	NA	58.4481	65.6182	50.9351	84.1539	62.8988	70.2675	58.3338	72.4401	25.8117	0.30603	0.357628	0.855722	0.392151	0.676701
H845_RS06295			MFS transporter	Membrane Transport	Uni- Sym- and Antiporters	Proton-dependent Peptide Transporters	40.762	19.0677	26.4774	20.4523	28.9013	25.047	28.769	24.8002	7.91003	-0.215127	0.63078	-0.341049	0.733067	0.889349
H845_RS06300			CDP-diacylglycerol diphosphatase	Fatty Acids, Lipids, and Isoprenoids	Phospholipids	Glycerolipid and Glycerophospholipid Metabolism in Bacteria	13.7537	0	7.6576	41.4056	21.2765	0	7.1371	20.894	2.0445	1.50983	1.41817	1.06463	0.287044	NA
H845_RS06305			oxidoreductase	Fatty Acids, Lipids, and Isoprenoids	Fatty acids	Fatty Acid Biosynthesis FASII	941.135	753.651	784.156	574.583	478.513	594.474	826.314	549.19	104.829	-0.596281	0.199261	-2.99247	0.00276731	0.0196373
H845_RS06310			hypothetical protein	NA	NA	NA	64.3884	96.383	143.397	43.0759	49.8033	89.0204	101.389	60.6332	7.5728	-0.735922	0.662138	-1.11143	0.266382	NA
H845_RS06315			hypothetical protein	NA	NA	NA	76.5831	0	142.13	0	98.7262	47.0579	72.9043	48.5947	2.38725	-0.538442	1.24701	-0.431785	0.665898	NA
H845_RS06320			glyoxalase	NA	NA	NA	496.306	586.517	639.914	314.554	545.52	794.513	574.246	551.529	43.2337	-0.0508456	0.318634	-0.159574	0.873217	0.946372
H845_RS06325			hypothetical protein	NA	NA	NA	402.894	370.079	318.123	543.973	458.948	425.363	363.699	476.095	57.5018	0.383141	0.251564	1.52303	0.12775	0.36215
H845_RS06330			hypothetical protein	Protein Metabolism	Protein processing and modification	N-linked Glycosylation in Bacteria	75.6013	24.2502	36.0791	43.352	33.415	0	45.3102	25.589	3.29266	-0.838611	1.03296	-0.811852	0.416877	NA
H845_RS06335			hypothetical protein	NA	NA	NA	104.119	42.506	31.6199	37.9939	73.2127	17.4484	59.4148	42.885	5.42096	-0.459543	0.802679	-0.572512	0.566975	NA
H845_RS06345			alpha-glucan phosphorylase	Carbohydrates;Carbohydrates	Di- and oligosaccharides;Polysaccharides	Maltose and Maltodextrin Utilization;Glycogen metabolism	12.0921	6.78774	0	6.0672	10.9118	5.57265	6.29327	7.51723	3.43714	0.251765	0.999213	0.251964	0.801069	NA
H845_RS06350			starch synthase	Carbohydrates	Polysaccharides	Glycogen metabolism	61.7154	24.2502	24.0527	9.28971	14.3207	2.84416	36.6728	8.8182	7.39433	-2.03721	0.756138	-2.69423	0.00705517	NA
H845_RS06355			glycogen-branching enzyme	Carbohydrates;Carbohydrates	Di- and oligosaccharides;Polysaccharides	Trehalose Biosynthesis;Glycogen metabolism	47.8127	35.7855	38.0293	6.8543	8.80531	2.09853	40.5425	5.91938	10.2355	-2.75342	0.677322	-4.06516	4.79993e-05	0.000651967
H845_RS06360			glycogen debranching enzyme	Carbohydrates;Carbohydrates	Di- and oligosaccharides;Polysaccharides	Trehalose Biosynthesis;Glycogen metabolism	33.4576	18.781	26.6115	9.59278	9.24245	2.20271	26.2834	7.01265	6.98816	-1.90369	0.740053	-2.57237	0.0101005	NA
H845_RS06365			malto-oligosyltrehalose trehalohydrolase	NA	NA	NA	39.7321	31.8616	12.6408	14.2397	13.1709	10.4632	28.0782	12.6246	7.19363	-1.1615	0.693693	-1.67437	0.0940588	NA
H845_RS06370			4-alpha-glucanotransferase	Carbohydrates;Carbohydrates	Di- and oligosaccharides;Polysaccharides	Maltose and Maltodextrin Utilization;Glycogen metabolism	12.1211	10.8864	8.09832	0	9.37544	0	10.3686	3.12515	2.79189	-1.62463	1.18061	-1.37609	0.168792	NA
H845_RS06375			malto-oligosyltrehalose synthase	Carbohydrates;Carbohydrates	Di- and oligosaccharides;Di- and oligosaccharides	Trehalose Biosynthesis;Maltose and Maltodextrin Utilization	33.1442	20.6723	12.3024	9.23895	9.96973	3.39434	22.0396	7.53434	8.05586	-1.54727	0.68335	-2.26425	0.0235589	0.110507
H845_RS06380			D-amino-acid oxidase	NA	NA	NA	82.6669	106.066	127.12	82.9563	91.3448	119.734	105.284	98.0116	25.9032	-0.0983305	0.361709	-0.27185	0.785738	0.914628
H845_RS06385			cytochrome c	NA	NA	NA	22.3156	62.633	49.6983	123.166	69.0429	61.7051	44.8823	84.6379	5.82232	0.918411	0.765621	1.19956	0.230309	NA
H845_RS06390			hypothetical protein	NA	NA	NA	3945.49	3112.62	2778.54	749.056	544.369	766.627	3278.88	686.684	93.264	-2.26943	0.239155	-9.48934	2.32504e-21	2.70929e-19
H845_RS06395			hypothetical protein	NA	NA	NA	161.313	140.858	119.752	0	55.4547	49.561	140.641	35.0052	4.91528	-1.95441	0.883056	-2.21323	0.0268817	NA
H845_RS06400			hypothetical protein	NA	NA	NA	53.2051	13.2738	19.7485	29.6619	45.7258	21.7952	28.7425	32.3943	5.18715	0.16618	0.801221	0.207408	0.835691	NA
H845_RS06405			hypothetical protein	NA	NA	NA	49.0727	18.3642	36.4293	32.8297	63.2614	60.3072	34.6221	52.1328	2.66019	0.590761	1.0804	0.546798	0.584517	NA
H845_RS06410			hypothetical protein	NA	NA	NA	129.602	109.126	144.316	281.788	242.259	318.546	127.681	280.864	18.9735	1.13274	0.428336	2.64451	0.00818096	0.0466821
H845_RS06415			mechanosensitive ion channel protein MscS	NA	NA	NA	44.9003	45.6076	61.9021	102.988	92.6122	116.271	50.8034	103.957	36.3051	1.03327	0.317021	3.25932	0.00111681	0.00938474
H845_RS06420			manganese transporter	NA	NA	NA	366.267	213.824	228.396	220.53	263.47	232.937	269.496	238.979	69.6319	-0.175957	0.249946	-0.70398	0.481445	0.750119
H845_RS06425			acyl-CoA dehydrogenase	NA	NA	NA	52.2428	43.9888	43.6305	52.4257	47.1437	56.1777	46.6207	51.9157	11.3524	0.148776	0.521113	0.285498	0.775263	0.907205
H845_RS06430			aldo/keto reductase	NA	NA	NA	24.138	59.618	37.6297	72.6674	78.4152	57.8448	40.4619	69.6425	11.4396	0.798264	0.545546	1.46324	0.143402	0.388856
H845_RS06435			LysR family transcriptional regulator	NA	NA	NA	27.9872	18.8523	31.1646	28.0852	34.6362	51.5917	26.0014	38.1044	5.7444	0.550042	0.742548	0.74075	0.458845	NA
H845_RS06440			heme receptor	Membrane Transport	Membrane Transport - no subcategory	Ton and Tol transport systems	19.1458	11.9414	26.0571	25.6171	42.7813	21.5682	19.0481	29.9889	11.5619	0.667668	0.548925	1.21632	0.223863	0.504719
H845_RS06445			aspartate aminotransferase family protein	Amino Acids and Derivatives	Arginine; urea cycle, polyamines	Putrescine utilization pathways	27.8156	44.6113	48.6727	75.7637	52.2504	29.3002	40.3665	52.4381	11.7143	0.378386	0.544209	0.695296	0.48687	0.75438
H845_RS06450			amino acid permease	NA	NA	NA	40.4359	60.5285	52.5311	33.8145	36.4892	31.0582	51.1652	33.7873	12.6453	-0.590741	0.500047	-1.18137	0.237456	0.521037
H845_RS06455			hemolysin C	NA	NA	NA	123.28	125.822	116.477	82.4745	89.5759	65.422	121.86	79.1575	26.9892	-0.618363	0.348638	-1.77365	0.0761206	0.250046
H845_RS06465			LysR family transcriptional regulator	Regulation and Cell signaling;Regulation and Cell signaling;Stress Response;Sulfur Metabolism	Regulation and Cell signaling - no subcategory;Regulation and Cell signaling - no subcategory;Oxidative stress;Sulfur Metabolism - no subcategory	LysR-family proteins in Salmonella enterica Typhimurium;LysR-family proteins in Escherichia coli;Oxidative stress;Thioredoxin-disulfide reductase	100.35	160.097	235.249	21.2003	44.9374	73.0209	165.232	46.3862	20.0967	-1.81737	0.475306	-3.82358	0.00013153	0.00149338
H845_RS06470			peroxiredoxin	Sulfur Metabolism	Sulfur Metabolism - no subcategory	Thioredoxin-disulfide reductase	4427.16	5101.06	4849.95	3426.42	2904.44	4212.69	4792.72	3514.52	464.939	-0.44892	0.144209	-3.11297	0.00185213	0.0140914
H845_RS06475			alkyl hydroperoxide reductase subunit F	Sulfur Metabolism	Sulfur Metabolism - no subcategory	Thioredoxin-disulfide reductase	654.148	609.011	682.222	349.033	330.733	414.698	648.46	364.821	159.274	-0.832136	0.169575	-4.90719	9.23925e-07	1.94816e-05
H845_RS06480			inference=COORDINATES: similar to AA sequence:RefSeq:WP_010513349.1	NA	NA	NA	679.015	379.119	412.421	61.9448	73.0233	70.2826	490.185	68.4169	77.1617	-2.83926	0.292484	-9.7074	2.80394e-22	3.87995e-20
H845_RS06485			Tat pathway signal protein	NA	NA	NA	181.541	139.45	141.861	178.981	147.809	190.811	154.284	172.534	51.4687	0.152671	0.264628	0.576926	0.563989	0.805076
H845_RS06490			polyisoprenoid-binding protein	NA	NA	NA	89.532	82.2399	90.6334	40.8388	56.6602	0	87.4684	32.4997	7.39294	-1.40269	0.721944	-1.94293	0.0520245	NA
H845_RS06495			dioxygenase	NA	NA	NA	61.2665	68.7824	54.5778	61.481	23.6943	73.4104	61.5422	52.8619	9.36603	-0.240855	0.597972	-0.402787	0.687105	0.868452
H845_RS06500			porin	NA	NA	NA	26.0541	24.3752	19.3414	21.7877	53.7396	24.0141	23.2569	33.1805	6.51898	0.533021	0.711487	0.749164	0.453758	NA
H845_RS06505			N-acyl-D-glutamate deacylase	NA	NA	NA	66.7523	38.9694	50.545	18.7561	26.8485	31.9934	52.0889	25.866	14.6438	-1.00851	0.482436	-2.09045	0.0365778	0.150694
H845_RS06510			bile acid:sodium symporter	NA	NA	NA	60.3685	18.4839	61.1111	11.0145	21.2245	15.175	46.6545	15.8047	5.70842	-1.54483	0.799165	-1.93305	0.0532296	NA
H845_RS06515			hypothetical protein	NA	NA	NA	427.893	240.193	208.457	187.859	41.371	49.2988	292.181	92.8428	7.2212	-1.71166	0.741092	-2.30964	0.020908	NA
H845_RS06520			dihydrofolate reductase	NA	NA	NA	103.375	24.4329	66.6433	65.518	88.3753	95.2809	64.8171	83.0581	13.6324	0.348253	0.518002	0.6723	0.501393	0.762988
H845_RS06525			2-keto-4-pentenoate hydratase	Metabolism of Aromatic Compounds	Peripheral pathways for catabolism of aromatic compounds	Biphenyl Degradation	37.7201	7.0579	49.0029	12.6174	19.4505	46.3556	31.2603	26.1412	4.57972	-0.263314	0.872921	-0.301647	0.762921	NA
H845_RS06530			ABC transporter ATP-binding protein	Membrane Transport	ABC transporters	ABC transporter oligopeptide (TC 3.A.1.5.1)	10.2421	11.4986	17.1074	20.556	23.7663	14.1603	12.9494	19.4942	3.17765	0.601895	0.986795	0.60995	0.541895	NA
H845_RS06535	oppD		ABC transporter ATP-binding protein	NA	NA	NA	4.89776	10.9972	27.2691	14.7447	18.9417	0	14.388	11.2288	2.6234	-0.32737	1.15599	-0.283194	0.777028	NA
H845_RS06540			peptide ABC transporter permease	Membrane Transport	ABC transporters	ABC transporter dipeptide (TC 3.A.1.5.2)	31.2005	17.514	11.5809	26.0915	20.1109	23.9647	20.0985	23.389	4.1946	0.198015	0.858034	0.230778	0.817487	NA
H845_RS06545			peptide ABC transporter permease	NA	NA	NA	55.4884	33.9793	50.5539	30.3723	50.7228	37.1955	46.6739	39.4302	8.56153	-0.233666	0.604427	-0.38659	0.699059	0.874387
H845_RS06550			sugar isomerase	NA	NA	NA	23.4004	26.2711	21.7143	3.91372	9.0499	0	23.7952	4.32121	3.61598	-2.39561	1.07533	-2.22779	0.0258946	NA
H845_RS06555			short-chain dehydrogenase	NA	NA	NA	41.0934	39.5439	6.53697	17.6731	4.54072	0	29.0581	7.40461	3.11539	-2.03205	1.1659	-1.7429	0.0813502	NA
H845_RS06560			hypothetical protein	NA	NA	NA	113.16	112.926	84.005	25.2347	38.9011	0	103.364	21.3786	4.97623	-2.23443	0.907137	-2.46317	0.0137713	NA
H845_RS06565			histidine kinase	NA	NA	NA	121.066	113.264	44.9368	91.117	85.8386	111.586	93.089	96.1807	9.40976	0.0379361	0.588011	0.064516	0.948559	0.977733
H845_RS06570			metal-dependent hydrolase	NA	NA	NA	186.657	237.129	164.091	236.603	186.169	203.735	195.959	208.836	41.3343	0.0879075	0.291214	0.301866	0.762754	0.901141
H845_RS06575			phosphomannomutase	Carbohydrates	Monosaccharides	Mannose Metabolism	138.669	73.9482	77.2062	52.1829	93.8508	99.054	96.6078	81.6959	25.7975	-0.240544	0.385986	-0.623193	0.533158	0.782377
H845_RS06580			hypothetical protein	NA	NA	NA	55.2403	15.5042	76.8898	83.1505	53.4092	38.1863	49.2114	58.2487	3.90291	0.229374	0.908039	0.252604	0.800574	NA
H845_RS06585			hypothetical protein	NA	NA	NA	64.8011	32.3336	24.0527	21.676	55.6917	66.3637	40.3958	47.9105	6.15161	0.244989	0.738364	0.3318	0.74004	NA
H845_RS06590			LysR family transcriptional regulator	NA	NA	NA	5.50598	0	18.3932	11.0505	12.7763	5.07487	7.96641	9.6339	1.60333	0.287929	1.41842	0.202992	0.839141	NA
H845_RS06595			NAD(P)H:quinone oxidoreductase	NA	NA	NA	126.362	104.033	112.567	101.444	123.803	85.4101	114.321	103.552	12.9722	-0.13802	0.490261	-0.281524	0.778308	0.908847
H845_RS06600			phosphoribosyltransferase	Nucleosides and Nucleotides	Pyrimidines	pyrimidine conversions	376.148	299.124	322.866	180.869	121.227	86.6741	332.712	129.59	29.59	-1.37365	0.35829	-3.83392	0.00012612	0.00143932
H845_RS06605			hypothetical protein	NA	NA	NA	2078.48	2510.24	2367.06	1137.69	767.296	1204.59	2318.59	1036.53	106.874	-1.17006	0.210939	-5.54691	2.90761e-08	7.85054e-07
H845_RS06610			transporter	Cofactors, Vitamins, Prosthetic Groups, Pigments	Folate and pterines	Molybdenum cofactor biosynthesis	1412.28	1196.11	1600.21	1491.82	1034.88	1301.71	1402.87	1276.14	54.233	-0.145134	0.261854	-0.554257	0.579403	0.814475
H845_RS06615			hypothetical protein	NA	NA	NA	0	0	0	13.0056	20.049	0	0	11.0182	0.426418	2.11428	2.6728	0.791037	0.428922	NA
H845_RS06620			thermolabile hemolysin	NA	NA	NA	41.4727	17.4602	34.6359	5.20224	12.0294	9.55638	31.1896	8.92934	3.88163	-1.78304	0.963616	-1.85037	0.0642608	NA
H845_RS06625			bacteriocin	Iron acquisition and metabolism	Iron acquisition and metabolism - no subcategory	Encapsulating protein for DyP-type peroxidase and ferritin-like protein oligomers	682.7	562.533	516.105	565.671	518.367	513.789	587.113	532.609	89.6693	-0.145288	0.208306	-0.697472	0.485507	0.754325
H845_RS06630			peroxidase	Iron acquisition and metabolism	Iron acquisition and metabolism - no subcategory	Encapsulating protein for DyP-type peroxidase and ferritin-like protein oligomers	472.336	459.212	531.384	473.99	410.541	538.582	487.644	474.371	99.0922	-0.0429027	0.201515	-0.212901	0.831404	0.932657
H845_RS06635			aspartyl beta-hydroxylase	NA	NA	NA	153.802	180.518	147.909	231.51	173.037	257.745	160.743	220.764	27.3717	0.451971	0.352976	1.28046	0.200384	0.473646
H845_RS06640			MFS transporter	NA	NA	NA	16.9046	4.74461	14.1179	33.9276	13.0754	11.6858	11.9224	19.563	3.7368	0.681636	0.948673	0.718516	0.472439	NA
H845_RS06645			acyltransferase	NA	NA	NA	4.82068	10.8241	13.42	12.0939	16.7792	4.44324	9.68826	11.1055	4.32704	0.223831	0.870347	0.257175	0.797044	NA
H845_RS06650			esterase	NA	NA	NA	115.752	79.4148	50.1251	32.2658	54.7139	41.49	81.7639	42.8232	9.71752	-0.924994	0.590033	-1.5677	0.116951	0.339803
H845_RS06655			inference=COORDINATES: similar to AA sequence:RefSeq:WP_019085450.1	NA	NA	NA	86.4015	145.501	72.1581	108.38	66.83	39.8182	101.354	71.6761	4.01788	-0.508333	0.884874	-0.57447	0.56565	NA
H845_RS06660			thiopurine S-methyltransferase	NA	NA	NA	39.55	88.8036	26.4241	47.6261	42.8277	87.488	51.5926	59.3139	7.03263	0.202394	0.696272	0.290683	0.771294	NA
H845_RS06665			hypothetical protein	NA	NA	NA	0	0	0	0	28.3301	0	0	9.44337	0.25864	1.41929	3.49886	0.405642	0.685006	NA
H845_RS06670			inference=COORDINATES: similar to AA sequence:RefSeq:WP_010508541.1	NA	NA	NA	0	63.0506	0	28.1788	21.7198	51.7637	21.0169	33.8874	0.980706	0.71243	1.85091	0.384909	0.700305	NA
H845_RS06675			sulfurtransferase	NA	NA	NA	1890.65	2197.81	2430.42	874.183	766.362	1098.51	2172.96	913.018	323.383	-1.25279	0.157922	-7.933	2.13917e-15	1.31559e-13
H845_RS06680			MFS transporter	NA	NA	NA	769.161	855.295	909.506	327.119	376.791	452.37	844.654	385.426	168.451	-1.12921	0.17354	-6.50693	7.67031e-11	2.69557e-09
H845_RS06685			AraC family transcriptional regulator	NA	NA	NA	129.205	179.868	178.403	119.284	115.928	100.034	162.492	111.749	26.6153	-0.535586	0.35328	-1.51604	0.129509	0.365732
H845_RS06690			EamA family transporter	NA	NA	NA	111.613	119.339	153.877	170.673	127.441	132.267	128.276	143.46	25.6442	0.157773	0.360173	0.438046	0.661353	0.856779
H845_RS06695			glutathione S-transferase	Stress Response	Oxidative stress	Glutathione: Non-redox reactions	56.9749	73.1021	45.3167	57.1744	69.2514	45.0119	58.4646	57.1459	7.12441	-0.0243947	0.657479	-0.0371034	0.970403	NA
H845_RS06700			cAMP-binding protein	NA	NA	NA	322.794	176.777	368.209	229.117	164.421	145.132	289.26	179.557	29.8675	-0.697797	0.36051	-1.93558	0.0529189	0.19207
H845_RS06705			TetR family transcriptional regulator	NA	NA	NA	35.1006	68.9616	68.3999	88.0587	128.961	64.7046	57.4874	93.9081	8.65357	0.730358	0.624352	1.16979	0.242087	0.52702
H845_RS06710			hypothetical protein	NA	NA	NA	0	52.5421	0	46.9647	36.1996	21.5682	17.514	34.9108	1.1237	1.02477	1.75544	0.583769	0.559376	NA
H845_RS06715			hypothetical protein	NA	NA	NA	27.1747	30.5083	121.039	54.5396	0	25.047	59.5741	26.5289	1.58925	-1.2261	1.48867	-0.823622	0.410155	NA
H845_RS06720			2%2C4-dihydroxyhept-2-ene-1%2C7-dioic acid aldolase	NA	NA	NA	174.078	132.616	152.304	18.7165	0	17.1909	152.999	11.9691	13.3092	-3.77078	0.722885	-5.2163	1.82534e-07	4.49033e-06
H845_RS06725			alcohol dehydrogenase	Respiration	Respiration - no subcategory	Soluble cytochromes and functionally related electron carriers	27.7501	13.3519	8.82876	11.9345	33.7295	3.65391	16.6436	16.4393	4.18576	0.00283851	0.923264	0.00307443	0.997547	NA
H845_RS06730			inference=COORDINATES: similar to AA sequence:RefSeq:WP_019085439.1	NA	NA	NA	26.6376	37.3818	22.2464	13.3654	36.0565	12.276	28.7553	20.566	3.7148	-0.446919	0.920184	-0.485684	0.627191	NA
H845_RS06735			transposase	NA	NA	NA	71.3911	80.149	51.6726	93.1333	69.0247	69.0914	67.7376	77.0831	20.3495	0.178892	0.402463	0.444494	0.656686	0.856779
H845_RS06740			partial=true	NA	NA	NA	103.454	116.146	104.228	24.7182	19.0524	9.08135	107.943	17.6173	12.7838	-2.62075	0.592872	-4.42043	9.85025e-06	0.000160356
H845_RS06745			hypothetical protein	Carbohydrates	Monosaccharides	D-gluconate and ketogluconates metabolism	208.863	179.772	108.535	48.9053	70.0058	57.7529	165.724	58.888	16.1819	-1.4848	0.476879	-3.11359	0.00184829	0.0140914
H845_RS06750			glyoxalase/bleomycin resistance protein/dioxygenase	NA	NA	NA	142.929	97.2502	120.573	17.3854	26.8007	19.9603	120.251	21.3821	16.4019	-2.47511	0.516031	-4.79644	1.61513e-06	3.08267e-05
H845_RS06755			MFS transporter	NA	NA	NA	47.9273	49.6678	57.4739	18.4981	11.4064	6.79611	51.6897	12.2336	8.69673	-2.0949	0.669196	-3.13048	0.00174521	0.0134163
H845_RS06760			LysR family transcriptional regulator	Regulation and Cell signaling	Regulation and Cell signaling - no subcategory	LysR-family proteins in Escherichia coli	22.242	6.24263	12.3836	5.57996	12.9028	5.12512	13.6227	7.8693	1.93866	-0.773666	1.26748	-0.610397	0.541599	NA
H845_RS06765			inference=COORDINATES: similar to AA sequence:RefSeq:WP_007398371.1	Amino Acids and Derivatives	Branched-chain amino acids	Branched-Chain Amino Acid Biosynthesis	28.3641	25.475	18.9506	8.53903	30.7148	18.3003	24.2632	19.1847	7.68311	-0.312268	0.656148	-0.475912	0.634137	NA
H845_RS06770			DoxD-like family protein	NA	NA	NA	109.09	47.6281	20.2458	6.08175	14.0632	0	58.9879	6.71497	5.43764	-3.07851	1.02411	-3.00604	0.00264672	NA
H845_RS06775			hypothetical protein	NA	NA	NA	265.029	170.024	147.559	37.9939	51.2489	26.1727	194.204	38.4718	12.3297	-2.3229	0.588548	-3.94683	7.91914e-05	0.00101347
H845_RS06780			hypothetical protein	NA	NA	NA	239.204	186.817	150.552	20.8732	88.4879	47.9294	192.191	52.4302	11.7975	-1.83118	0.578466	-3.16558	0.00154773	0.0123706
H845_RS06785			porin	NA	NA	NA	14.7147	8.2599	16.3853	22.1493	17.0723	0	13.1199	13.0739	3.57146	-0.00954669	0.99195	-0.00962416	0.992321	NA
H845_RS06790			glucosamine-6-phosphate deaminase	Carbohydrates	Aminosugars	Chitin and N-acetylglucosamine utilization	6.53035	21.9944	21.8152	0	25.2555	36.1142	16.78	20.4566	2.86003	0.321362	1.10898	0.289781	0.771984	NA
H845_RS06795			anhydro-N-acetylmuramic acid kinase	Cell Wall and Capsule	Cell Wall and Capsule - no subcategory	Recycling of Peptidoglycan Amino Sugars	22.5245	20.2301	20.0654	22.6033	24.3912	20.7608	20.94	22.5851	4.8461	0.109954	0.786183	0.139858	0.888772	NA
H845_RS06800			N-acetylmuramic acid 6-phosphate etherase	NA	NA	NA	49.7163	37.2102	24.6047	88.6939	59.8184	71.2812	37.1771	73.2645	10.028	0.960853	0.580907	1.65406	0.0981162	0.299214
H845_RS06805			serine hydrolase	Virulence, Disease and Defense	Resistance to antibiotics and toxic compounds	Beta-lactamase	12.7962	4.78865	9.4993	4.28032	19.7952	15.7257	9.02804	13.2671	2.62173	0.568615	1.10581	0.514206	0.607108	NA
H845_RS06810			hypothetical protein	NA	NA	NA	0	0	0	0	0	0	0	0	NA
H845_RS06815			sodium:proline symporter	NA	NA	NA	75.9554	65.893	73.0453	27.7168	45.3979	54.0973	71.6312	42.404	16.5669	-0.748288	0.446574	-1.67562	0.0938126	0.289804
H845_RS06820			oleate hydratase	NA	NA	NA	1861.42	1560.01	1621.45	1350.84	1352.45	1739.69	1680.96	1480.99	547.847	-0.183957	0.135404	-1.35858	0.17428	0.440977
H845_RS06825			hypothetical protein	NA	NA	NA	49.4499	47.5853	62.9304	49.623	68.3011	81.3895	53.3219	66.4379	17.0063	0.323656	0.43888	0.737459	0.460843	0.739171
H845_RS06830			hypothetical protein	NA	NA	NA	271.747	264.406	363.118	199.979	182.166	267.168	299.757	216.437	14.2915	-0.472612	0.473274	-0.998602	0.317988	0.610613
H845_RS06835			hypothetical protein	NA	NA	NA	54.3493	30.5083	60.5197	54.5396	63.0574	25.047	48.4591	47.548	1.77205	-0.0218384	1.29458	-0.016869	0.986541	NA
H845_RS06840			ribonucleotide-diphosphate reductase subunit beta	Nucleosides and Nucleotides	Nucleosides and Nucleotides - no subcategory	Ribonucleotide reduction	341.1	504.791	356.806	420.089	303.81	385.846	400.899	369.915	74.8081	-0.119543	0.237748	-0.502813	0.615096	0.832883
H845_RS06845			class I fructose-bisphosphate aldolase	Carbohydrates	Central carbohydrate metabolism	Glycolysis and Gluconeogenesis	2941.41	2966.96	3080.84	2691.59	2523.56	3308.38	2996.4	2841.18	519.619	-0.0775954	0.130018	-0.596803	0.550639	0.795766
H845_RS06850			acetyl-CoA synthetase	Carbohydrates	Central carbohydrate metabolism	Pyruvate metabolism II: acetyl-CoA, acetogenesis from pyruvate	261.721	263.221	242.862	136.79	181.349	246.255	255.935	188.131	40.8496	-0.441149	0.298811	-1.47635	0.139851	0.382258
H845_RS06855			XRE family transcriptional regulator	NA	NA	NA	10.5522	23.6933	23.5003	21.1782	19.0445	22.6939	19.2486	20.9722	5.73545	0.132064	0.736142	0.1794	0.857624	NA
H845_RS06860			hypothetical protein	NA	NA	NA	2509.81	2126.33	2484.23	1340.92	1770.53	2688.14	2373.46	1933.2	185.904	-0.295474	0.206083	-1.43376	0.15164	0.404984
H845_RS06870			TonB-dependent receptor	NA	NA	NA	32.1942	50.045	27.5764	96.9207	70.8739	29.6735	36.6052	65.8227	20.7454	0.846291	0.456981	1.85192	0.064038	0.219814
H845_RS06875			ferrichrome ABC transporter substrate-binding protein	NA	NA	NA	6.12665	0	0	0	4.73886	0	2.04222	1.57962	0.296512	-0.268414	3.12684	-0.0858418	0.931592	NA
H845_RS06880			ABC transporter permease	NA	NA	NA	0	5.83802	11.5809	0	4.02218	0	5.80632	1.34073	0.68937	-1.78441	2.21801	-0.804507	0.421104	NA
H845_RS06885			ferrichrome ABC transporter ATP-binding protein	NA	NA	NA	6.6594	7.47635	7.41546	13.3654	30.9056	12.276	7.18374	18.849	1.96075	1.41595	1.32552	1.06822	0.28542	NA
H845_RS06890			inference=COORDINATES: similar to AA sequence:RefSeq:WP_010509358.1	Amino Acids and Derivatives;Amino Acids and Derivatives	Glutamine, glutamate, aspartate, asparagine; ammonia assimilation;Lysine, threonine, methionine, and cysteine	Glutamine, Glutamate, Aspartate and Asparagine Biosynthesis;Threonine and Homoserine Biosynthesis	12.6047	9.434	23.3929	33.7302	25.9987	3.8726	15.1439	21.2005	4.33873	0.486658	0.90143	0.539873	0.589284	NA
H845_RS06895			MFS transporter	NA	NA	NA	4.00197	13.4787	4.45632	8.03196	27.8591	11.0659	7.31234	15.6523	2.87821	1.14023	1.10438	1.03245	0.301859	NA
H845_RS06900			multidrug transporter	NA	NA	NA	0	6.14129	6.09127	5.48937	4.23112	0	4.07752	3.24017	0.670974	-0.309048	2.1535	-0.14351	0.885888	NA
H845_RS06905			LamB/YcsF family protein	NA	NA	NA	19.7441	0	14.6571	6.6044	15.2717	12.1321	11.4671	11.3361	1.73787	-0.0162879	1.34542	-0.0121062	0.990341	NA
H845_RS06910			allophanate hydrolase	NA	NA	NA	4.99949	0	0	0	0	4.60805	1.6665	1.53602	0.321294	-0.268414	3.04413	-0.0881743	0.929738	NA
H845_RS06915			allophanate hydrolase	NA	NA	NA	29.6886	0	41.324	37.2407	45.9272	6.84102	23.6709	30.003	3.62719	0.34569	1.00962	0.342398	0.732052	NA
H845_RS06920			oxidoreductase	NA	NA	NA	40.115	0	7.44489	33.5462	41.371	30.8117	15.8533	35.243	3.83328	1.11419	0.98473	1.13147	0.257857	NA
H845_RS06925			acetyl-CoA carboxylase biotin carboxyl carrier protein subunit	Fatty Acids, Lipids, and Isoprenoids	Fatty acids	Fatty Acid Biosynthesis FASII	0	0	0	0	8.98749	0	0	2.99583	NA
H845_RS06930			acetyl-CoA carboxylase biotin carboxylase subunit	Fatty Acids, Lipids, and Isoprenoids	Fatty acids	Fatty Acid Biosynthesis FASII	7.3896	0	4.11428	3.70774	14.2893	0	3.83463	5.99902	1.33494	0.662479	1.62762	0.407025	0.68399	NA
H845_RS06935			acetyl-CoA carboxylase	Fatty Acids, Lipids, and Isoprenoids	Fatty acids	Fatty Acid Biosynthesis FASII	22.0239	0	12.2622	11.0505	0	0	11.4287	3.6835	0.688336	-1.71272	2.21831	-0.772086	0.440064	NA
H845_RS06940			aspartate ammonia-lyase	Amino Acids and Derivatives	Glutamine, glutamate, aspartate, asparagine; ammonia assimilation	Glutamine, Glutamate, Aspartate and Asparagine Biosynthesis	20.2179	15.1321	22.5133	16.9073	13.0319	6.21165	19.2878	12.0503	4.6647	-0.684699	0.82051	-0.83448	0.404011	NA
H845_RS06945			LysR family transcriptional regulator	NA	NA	NA	207.282	304.313	325.508	101.337	139.774	210.647	279.035	150.586	40.5439	-0.882783	0.320644	-2.75316	0.00590234	0.0366662
H845_RS06950			membrane protein	NA	NA	NA	2.03728	2.2872	9.0743	10.2221	7.87899	1.87776	4.46626	6.6596	2.73918	0.586808	1.11547	0.526066	0.598843	NA
H845_RS06955			DUF159 family protein	NA	NA	NA	38.8209	69.7333	60.5197	62.331	42.0382	107.344	56.358	70.5711	8.19978	0.321822	0.639038	0.503603	0.61454	0.832883
H845_RS06960			B12-binding domain-containing radical SAM protein	NA	NA	NA	34.7713	49.6834	77.438	79.3024	63.57	58.2706	53.9642	67.0477	19.2016	0.317101	0.426045	0.74429	0.456701	0.735372
H845_RS06970			N-formylglutamate amidohydrolase	Amino Acids and Derivatives	Histidine Metabolism	Histidine Degradation	11.741	6.59065	19.6109	29.4552	40.8664	43.2867	12.6475	37.8695	4.31619	1.58853	0.916023	1.73416	0.0828904	NA
H845_RS06975			hypothetical protein	NA	NA	NA	696.21	859.781	790.758	405.216	290.793	462.023	782.25	386.011	42.083	-1.02753	0.296592	-3.46445	0.000531318	0.00511451
H845_RS06980			nucleoside diphosphate hydrolase	NA	NA	NA	44.144	57.8193	40.9631	44.2985	68.2892	27.1251	47.6421	46.5709	6.42285	-0.0140602	0.701508	-0.0200428	0.984009	NA
H845_RS06985			glycosyl transferase	NA	NA	NA	23.9711	28.8341	20.9728	44.6737	42.38	42.6104	24.5927	43.2214	19.8653	0.813515	0.408515	1.9914	0.0464375	0.176351
H845_RS06990			ATP-binding protein	Protein Metabolism	Protein biosynthesis	tRNA aminoacylation, Pro	59.8164	67.1545	33.3037	70.0301	92.5339	101.077	53.4249	87.8804	7.10929	0.719957	0.67321	1.06944	0.284872	NA
H845_RS06995			DUF1275 family protein	NA	NA	NA	0	0	16.1734	7.28762	11.2344	13.3872	5.39112	10.6364	1.10697	1.01311	1.76132	0.575199	0.565157	NA
H845_RS07000			8-oxoguanine deaminase	Nucleosides and Nucleotides	Pyrimidines	De Novo Pyrimidine Synthesis	63.6491	126.101	58.3679	45.0861	55.0234	51.7637	82.706	50.6244	17.8617	-0.698046	0.447207	-1.5609	0.118547	0.343089
H845_RS07005			hypothetical protein	NA	NA	NA	22.1688	0	0	0	51.4415	40.8661	7.3896	30.7692	0.863356	1.87308	2.03345	0.921137	0.356979	NA
H845_RS07010			membrane protein	NA	NA	NA	21.9952	4.93869	19.5939	8.82886	23.818	24.3276	15.5092	18.9915	3.93376	0.297026	0.909074	0.326734	0.743869	NA
H845_RS07015			transporter	NA	NA	NA	96.276	132.106	142.942	236.165	157.21	241.564	123.775	211.646	31.4544	0.771458	0.343201	2.24783	0.0245871	0.114361
H845_RS07020			chlorohydrolase	Nucleosides and Nucleotides;Nucleosides and Nucleotides	Purines;Purines	Purine Utilization;Purine conversions	11.036	20.6498	16.3853	11.0746	5.69077	23.7345	16.0237	13.5	4.02547	-0.257439	0.895783	-0.28739	0.773814	NA
H845_RS07025			hypothetical protein	NA	NA	NA	0	0	9.77141	8.80587	0	0	3.25714	2.93529	0.353951	-0.268413	2.94946	-0.0910043	0.927489	NA
H845_RS07030			sorbosone dehydrogenase	NA	NA	NA	26.8143	20.0691	19.9057	26.9081	10.3702	20.5956	22.263	19.2913	4.66379	-0.236029	0.816113	-0.289211	0.77242	NA
H845_RS07035			histidine kinase	Stress Response	Oxidative stress	Oxidative stress	20.226	29.5195	29.279	20.2968	25.0312	13.0497	26.3415	19.4592	11.3579	-0.421963	0.533004	-0.791669	0.428554	0.710725
H845_RS07040			bifunctional diguanylate cyclase/phosphodiesterase	Stress Response	Stress Response - no subcategory	Bacterial hemoglobins	285.766	229.477	251.916	352.484	429.79	404.233	255.72	395.502	164.596	0.629528	0.170435	3.69365	0.000221054	0.00233054
H845_RS07045			serine hydrolase	NA	NA	NA	24.1264	9.02872	22.388	36.3163	24.8818	11.1187	18.5144	24.1056	5.31629	0.365607	0.790314	0.46261	0.643644	NA
H845_RS07050			N-acetylglucosamine-6-phosphate deacetylase	Carbohydrates	Aminosugars	Chitin and N-acetylglucosamine utilization	36.5275	35.8824	45.7588	18.3277	31.785	29.459	39.3896	26.5239	7.24072	-0.555275	0.654385	-0.848545	0.396134	NA
H845_RS07055			DNA helicase	NA	NA	NA	11.4097	8.53958	25.4101	11.4496	14.7086	14.0218	15.1198	13.3933	3.76036	-0.163835	0.90723	-0.180588	0.856691	NA
H845_RS07060			hypothetical protein	NA	NA	NA	4451.28	4436.89	4910.32	4237.26	5003.59	6863.49	4599.49	5368.11	240.357	0.223845	0.173996	1.28649	0.198271	0.473646
H845_RS07065			hypothetical protein	NA	NA	NA	72.0012	64.6673	48.1054	14.4507	22.2767	26.5455	61.5913	21.0909	2.87991	-1.53895	1.07778	-1.42789	0.153324	NA
H845_RS07075			c-di-GMP phosphodiesterase	Regulation and Cell signaling	Regulation and Cell signaling - no subcategory	cAMP signaling in bacteria	1027.92	879.604	833.557	1075.32	1114.12	1251.18	913.694	1146.87	473.572	0.326639	0.129647	2.51945	0.0117539	0.0636265
H845_RS07080			GGDEF domain-containing protein	Stress Response	Stress Response - no subcategory	Bacterial hemoglobins	1290.45	1191.56	1210.92	1329.88	1179.82	1440.65	1230.97	1316.79	440.672	0.0951246	0.127044	0.748752	0.454007	0.733167
H845_RS07090			Rrf2 family transcriptional regulator	RNA Metabolism;Nitrogen Metabolism;Stress Response	Transcription;Nitrogen Metabolism - no subcategory;Oxidative stress	Rrf2 family transcriptional regulators;Nitrosative stress;Oxidative stress	245.96	138.067	191.719	345.55	190.246	442.07	191.916	325.955	21.1214	0.746261	0.430177	1.73478	0.0827806	0.267095
H845_RS07095			formate dehydrogenase	NA	NA	NA	644.414	541.371	549.165	343.131	405.197	397.992	578.317	382.107	219.777	-0.596688	0.153638	-3.88372	0.000102869	0.00125138
H845_RS07100			molybdopterin molybdenumtransferase MoeA	Cofactors, Vitamins, Prosthetic Groups, Pigments	Folate and pterines	Molybdenum cofactor biosynthesis	24.9604	4.67041	9.26475	4.17464	9.65323	7.6687	12.9652	7.16552	2.42714	-0.85246	1.15559	-0.737686	0.460705	NA
H845_RS07105			molybdopterin-guanine dinucleotide biosynthesis protein B	Cofactors, Vitamins, Prosthetic Groups, Pigments	Folate and pterines	Molybdenum cofactor biosynthesis	19.9388	67.1545	44.405	20.0086	30.8446	18.3777	43.8328	23.077	3.36633	-0.89658	0.978162	-0.916597	0.359354	NA
H845_RS07110			molybdenum cofactor guanylyltransferase	Cofactors, Vitamins, Prosthetic Groups, Pigments	Folate and pterines	Molybdenum cofactor biosynthesis	0	15.6972	0	0	10.8148	6.44362	5.23241	5.75281	0.788147	0.203974	2.08475	0.0978408	0.922059	NA
H845_RS07115			sulfurtransferase FdhD	Respiration	Respiration - no subcategory	Formate hydrogenase	6.26331	0	13.9488	0	9.68911	23.0916	6.73736	10.9269	1.41459	0.708154	1.5769	0.44908	0.653374	NA
H845_RS07120			hypothetical protein	NA	NA	NA	91.4248	58.6517	130.891	78.6385	70.7155	96.3046	93.656	81.8862	6.74144	-0.1981	0.680472	-0.291121	0.770958	NA
H845_RS07125			glucose dehydrogenase	Carbohydrates	Monosaccharides	D-gluconate and ketogluconates metabolism	533.876	464.447	445.223	347.886	332.5	438.82	481.182	373.069	185.393	-0.370272	0.167623	-2.20895	0.0271782	0.123812
H845_RS07130			DNA-3-methyladenine glycosylase	DNA Metabolism	DNA repair	DNA Repair Base Excision	8.72968	29.4018	0	17.5205	6.75226	16.0923	12.7105	13.455	1.50338	0.0700918	1.46387	0.0478811	0.961811	NA
H845_RS07135			hypothetical protein	NA	NA	NA	260.317	405.905	297.923	377.33	285.247	493.199	321.382	385.259	49.0157	0.259551	0.290503	0.893456	0.371613	0.659785
H845_RS07140			IS630 family transposase	NA	NA	NA	50.499	56.694	56.2322	55.2826	49.7128	55.0078	54.4751	53.3344	11.7789	-0.0317601	0.510089	-0.0622639	0.950353	0.977733
H845_RS07145			hypothetical protein	NA	NA	NA	584.533	295.952	319.067	0	26.5956	31.6921	399.85	19.4292	18.3486	-4.3106	0.70913	-6.07872	1.21149e-09	3.77782e-08
H845_RS07150			hypothetical protein	NA	NA	NA	2337.02	1281.35	1482.73	163.619	168.153	200.376	1700.37	177.382	34.6586	-3.26685	0.424731	-7.69159	1.45316e-14	8.24946e-13
H845_RS07155			partial=true	NA	NA	NA	82.8604	31.0085	92.2678	0	0	0	68.7122	0	1.2478	-3.92212	1.80034	-2.17854	0.0293658	NA
H845_RS07160			hypothetical protein	NA	NA	NA	22.9749	0	25.5833	0	0	42.3521	16.1861	14.1174	0.661569	-0.224788	2.25613	-0.0996346	0.920634	NA
H845_RS07165			hemolysin	NA	NA	NA	18.1164	20.3389	0	0	0	0	12.8184	0	0.354895	-2.10958	2.89125	-0.729642	0.465609	NA
H845_RS07170			hypothetical protein	NA	NA	NA	121.429	187.448	185.921	152.318	199.587	237.833	164.933	196.579	11.9461	0.264125	0.517762	0.510129	0.609961	0.832046
H845_RS07175			hypothetical protein	NA	NA	NA	125.383	281.528	183.248	165.141	181.84	202.24	196.72	183.073	24.309	-0.0943178	0.384224	-0.245476	0.806088	0.926257
H845_RS07180			hypothetical protein	NA	NA	NA	7.55529	8.48214	8.41305	0	5.84388	6.96373	8.15016	4.2692	0.82449	-0.893727	1.91579	-0.466506	0.640853	NA
H845_RS07185			hypothetical protein	NA	NA	NA	0	9.00722	0	16.1022	0	0	3.00241	5.36739	0.523258	0.741307	2.58149	0.287163	0.773988	NA
H845_RS07190			hypothetical protein	Amino Acids and Derivatives;Amino Acids and Derivatives	Lysine, threonine, methionine, and cysteine;Lysine, threonine, methionine, and cysteine	Lysine Biosynthesis DAP Pathway, GJO scratch;Lysine Biosynthesis DAP Pathway	6.67259	0	3.71507	0	5.16113	0	3.46255	1.72038	0.779199	-0.933082	2.10175	-0.443955	0.657075	NA
H845_RS07200			membrane protein	NA	NA	NA	38.0992	38.0204	32.9969	55.2248	65.4867	35.1161	36.3722	51.9425	10.464	0.519934	0.556325	0.934587	0.350001	0.637255
H845_RS07205			gamma-glutamyltransferase	Stress Response	Oxidative stress	Glutathione: Biosynthesis and gamma-glutamyl cycle	28.3641	25.475	44.2181	37.0025	46.0722	39.2149	32.6857	40.7632	12.9883	0.327068	0.497484	0.657444	0.510896	0.768948
H845_RS07210			hypothetical protein	NA	NA	NA	14.0208	13.1173	18.2147	14.0699	14.4598	8.61532	15.1176	12.3816	5.90251	-0.282791	0.719999	-0.392766	0.694492	NA
H845_RS07215			hypothetical protein	NA	NA	NA	15.1786	17.0407	11.2679	20.309	15.6539	13.9902	14.4958	16.651	3.08773	0.193168	0.985174	0.196075	0.844551	NA
H845_RS07220			hypothetical protein	NA	NA	NA	132.664	59.5753	103.408	146.441	215.487	146.732	98.5489	169.553	10.1364	0.782381	0.575216	1.36015	0.173782	0.440221
H845_RS07225			alkene reductase	NA	NA	NA	94.92	58.6104	79.2723	42.8635	102.786	153.104	77.6009	99.5846	18.7257	0.362806	0.463569	0.782635	0.433841	0.717165
H845_RS07230			hypothetical protein	NA	NA	NA	233.734	131.203	130.135	39.092	120.526	125.669	165.024	95.0956	13.3968	-0.783017	0.523836	-1.49478	0.134973	0.374005
H845_RS07235			hypothetical protein	NA	NA	NA	66.5064	41.4806	41.1428	7.41547	5.71573	40.8661	49.7099	17.9991	4.59582	-1.48992	0.900708	-1.65416	0.0980941	NA
H845_RS07240			dioxygenase	NA	NA	NA	23.564	13.2274	39.359	11.8233	0	0	25.3835	3.94109	1.24839	-2.74866	1.78113	-1.54321	0.12278	NA
H845_RS07245			hypothetical protein	NA	NA	NA	1645.19	1891.52	1191.88	139.236	153.316	237.504	1576.2	176.685	44.356	-3.1597	0.367903	-8.58839	8.81958e-18	7.51021e-16
H845_RS07250			transcriptional regulator	NA	NA	NA	15.6486	23.4244	29.042	57.579	40.3463	24.0389	22.705	40.6547	6.09252	0.842842	0.741705	1.13636	0.255807	NA
H845_RS07255			DNA recombinase	NA	NA	NA	0	0	0	0	0	0	0	0	NA
H845_RS07260			DNA primase	NA	NA	NA	0	0	4.44576	0	0	0	1.48192	0	NA
H845_RS07265			hydrolase	NA	NA	NA	2.7711	3.11105	3.08571	5.5616	10.717	10.2165	2.98929	8.8317	2.13963	1.5766	1.28277	1.22905	0.219052	NA
H845_RS07270			hypothetical protein	NA	NA	NA	0	0	0	17.8913	0	0	0	5.96377	0.335555	1.72207	3.17176	0.542938	0.587172	NA
H845_RS07290			membrane protein	RNA Metabolism	RNA processing and modification	Queuosine-Archaeosine Biosynthesis	18.5656	26.054	51.6835	32.6036	21.5403	29.946	32.101	28.0299	6.49809	-0.19755	0.704609	-0.280368	0.779195	NA
H845_RS07295			nitrilase	NA	NA	NA	19.2186	7.19208	21.4005	6.42862	9.91016	5.90461	15.9371	7.41446	1.82832	-1.09084	1.31251	-0.831109	0.405912	NA
H845_RS07300			amino acid transporter	NA	NA	NA	21.2821	7.96428	3.94971	0	13.7177	9.80786	11.0653	7.84187	2.67364	-0.473076	1.14013	-0.414933	0.678191	NA
H845_RS07305			hypothetical protein	NA	NA	NA	89.7526	63.6398	105.202	56.8843	69.422	69.6633	86.1983	65.3232	16.0886	-0.396746	0.44711	-0.887357	0.374886	0.662721
H845_RS07310			hypothetical protein	NA	NA	NA	34.5252	69.7691	23.0669	62.3629	5.34092	50.9151	42.4537	39.5397	5.95594	-0.132	0.802788	-0.164427	0.869395	NA
H845_RS07315			hypothetical protein	NA	NA	NA	244.572	259.321	211.819	149.984	199.682	187.852	238.571	179.173	15.421	-0.406153	0.451184	-0.900193	0.368018	0.656569
H845_RS07325			hypothetical protein	Phages, Prophages, Transposable elements, Plasmids	Phages, Prophages	Phage packaging machinery	0	0	0	25.4245	0	0	0	8.47482	0.335555	1.72207	3.17176	0.542938	0.587172	NA
H845_RS07330			DNA packaging protein	NA	NA	NA	3.84664	17.2741	4.28336	23.1607	5.95062	10.6364	8.46804	13.2492	2.83179	0.634934	1.09909	0.577691	0.563473	NA
H845_RS07340			portal protein	Phages, Prophages, Transposable elements, Plasmids	Phages, Prophages	Phage packaging machinery	7.15426	0	0	0	11.0674	6.5941	2.38475	5.88717	1.15987	1.27929	1.81635	0.704321	0.481233	NA
H845_RS07345			hypothetical protein	NA	NA	NA	10.8002	0	0	0	0	0	3.60006	0	NA
H845_RS07350			hypothetical protein	NA	NA	NA	7.26219	0	16.1734	21.8629	11.2344	13.3872	7.81186	15.4948	1.60972	0.973669	1.43476	0.678628	0.497373	NA
H845_RS07355			hypothetical protein	NA	NA	NA	11.2073	16.7762	4.15989	7.49768	23.1164	3.44326	10.7145	11.3524	2.96278	0.120153	1.06423	0.112901	0.910109	NA
H845_RS07360			hypothetical protein	NA	NA	NA	21.4628	12.0479	0	10.769	8.30054	0	11.1702	6.3565	0.819185	-0.83312	1.98378	-0.419967	0.67451	NA
H845_RS07365			hypothetical protein	NA	NA	NA	0	0	0	0	0	0	0	0	NA
H845_RS07370			hypothetical protein	NA	NA	NA	0	0	0	0	0	0	0	0	NA
H845_RS07375			tail protein	NA	NA	NA	200.413	148.728	155.082	109.079	176.035	278.647	168.074	187.921	52.5662	0.160974	0.307151	0.524088	0.600217	0.825392
H845_RS07380			hypothetical protein	NA	NA	NA	11.7002	26.2711	13.0286	11.7412	45.2495	21.5682	16.9999	26.1863	1.85135	0.663754	1.30545	0.508447	0.61114	NA
H845_RS07385			hypothetical protein	NA	NA	NA	0	0	18.0395	16.257	0	14.9318	6.01318	10.3963	0.508053	0.696016	2.46792	0.282026	0.777924	NA
H845_RS07390			hypothetical protein	NA	NA	NA	4.03069	0	0	0	0	0	1.34356	0	NA
H845_RS07395			anion permease	NA	NA	NA	0	0	0	20.3702	20.9347	18.7098	0	20.0049	1.48292	3.89998	1.68463	2.31504	0.0206108	NA
H845_RS07400			hypothetical protein	NA	NA	NA	0	0	0	10.3726	0	9.52706	0	6.63321	0.643758	2.67187	2.31373	1.15479	0.248177	NA
H845_RS07405			hypothetical protein	NA	NA	NA	0	0	0	0	0	0	0	0	NA
H845_RS07410			hypothetical protein	NA	NA	NA	0	0	4.84783	0	6.73481	0	1.61594	2.24494	0.444814	0.483021	2.72098	0.177517	0.859102	NA
H845_RS07415			baseplate assembly protein	NA	NA	NA	0	0	0	0	5.74091	0	0	1.91364	NA
H845_RS07420			hypothetical protein	NA	NA	NA	0	0	0	0	0	0	0	0	NA
H845_RS07425			hypothetical protein	NA	NA	NA	0	0	0	0	0	0	0	0	NA
H845_RS07430			hypothetical protein	Phages, Prophages, Transposable elements, Plasmids	Phages, Prophages	Phage baseplate proteins	0	10.0881	10.0059	4.50861	0	4.1411	6.69801	2.88323	1.06963	-1.25475	1.81185	-0.692525	0.488607	NA
H845_RS07435			hypothetical protein	NA	NA	NA	0	0	0	0	31.1767	7.4302	0	12.869	0.800702	3.04225	2.17245	1.40038	0.1614	NA
H845_RS07445			hypothetical protein	NA	NA	NA	27.9253	0	10.3653	0	7.19992	8.57962	12.7635	5.25985	0.971172	-1.26469	1.87753	-0.673592	0.500571	NA
H845_RS07450			hypothetical protein	NA	NA	NA	0	13.1355	0	0	9.0499	0	4.37851	3.01663	0.317023	-0.268414	3.05765	-0.0877843	0.930048	NA
H845_RS07455			hypothetical protein	Phages, Prophages, Transposable elements, Plasmids	Phages, Prophages	Phage capsid proteins	0	0	0	0	0	0	0	0	NA
H845_RS07460			hypothetical protein	NA	NA	NA	51.0554	0	0	12.8085	19.7452	35.2934	17.0185	22.6157	1.55749	0.365914	1.49863	0.244165	0.807103	NA
H845_RS07465			hypothetical protein	NA	NA	NA	8.8211	9.90323	0	8.85198	6.82296	48.7826	6.24144	21.4858	1.5766	1.76223	1.59581	1.10429	0.269468	NA
H845_RS07470			hypothetical protein	NA	NA	NA	0	0	0	0	17.3758	0	0	5.79194	NA
H845_RS07475			membrane protein	RNA Metabolism	RNA processing and modification	Queuosine-Archaeosine Biosynthesis	54.1746	24.3282	36.1951	48.9278	46.0934	39.9463	38.2326	44.9892	7.70511	0.223169	0.638741	0.349389	0.726797	NA
H845_RS07480			cation transporter MgtC/SapB	Membrane Transport	Cation transporters	Magnesium transport	12.6679	7.11097	0	25.4245	14.6976	0	6.59295	13.374	1.58116	0.986793	1.52028	0.649085	0.516283	NA
H845_RS07485			hypothetical protein	NA	NA	NA	29.3014	0	16.314	0	33.9961	40.5107	15.2051	24.8356	1.37082	0.706314	1.58024	0.446966	0.654899	NA
H845_RS07490			MFS transporter	NA	NA	NA	13.1627	19.7033	4.88571	17.6117	27.1497	24.2642	12.5839	23.0086	4.06884	0.879248	0.897329	0.97985	0.32716	NA
H845_RS07495			hypothetical protein	NA	NA	NA	215.085	160.98	172.975	131.901	110.909	165.203	183.013	136.004	13.3911	-0.438728	0.486475	-0.90185	0.367136	0.656045
H845_RS07500			hypothetical protein	NA	NA	NA	22358.1	26200.1	25124.7	40965.9	31699.1	38445.1	24561	37036.7	1356.99	0.592171	0.120738	4.90461	9.36118e-07	1.95525e-05
H845_RS07505			hypothetical protein	Virulence, Disease and Defense;RNA Metabolism;RNA Metabolism;RNA Metabolism	Bacteriocins, ribosomally synthesized antibacterial peptides;RNA processing and modification;RNA processing and modification;RNA processing and modification	Colicin V and Bacteriocin Production Cluster;RNA pseudouridine syntheses;tRNA modification Bacteria;tRNA processing	425.641	398.214	493.713	889.857	919.089	1160.6	439.19	989.847	40.4155	1.17253	0.304585	3.84961	0.000118307	0.00137137
H845_RS07510			hypothetical protein	NA	NA	NA	94.6533	63.759	63.2397	227.963	131.783	191.933	73.884	183.893	6.82992	1.29528	0.71476	1.81219	0.0699564	NA
H845_RS07515			QacE family quaternary ammonium compound efflux SMR transporter	NA	NA	NA	222.525	178.445	283.187	207.353	356.532	380.903	228.052	314.929	17.1345	0.474599	0.447082	1.06155	0.28844	0.57688
H845_RS07520			hypothetical protein	NA	NA	NA	183.496	187.279	130.028	83.6994	25.8057	92.2522	166.934	67.2524	7.04149	-1.34739	0.705149	-1.91078	0.0560328	NA
H845_RS07525			photosystem reaction center subunit H	NA	NA	NA	3060.99	1631.61	1962.04	12.9063	59.6879	71.1257	2218.21	47.9066	88.3763	-5.5001	0.560858	-9.80657	1.0549e-22	1.66824e-20
H845_RS07530			hypothetical protein	NA	NA	NA	1114.38	834.055	753.399	0	30.7839	12.2276	900.61	14.3372	34.5924	-5.85069	0.776146	-7.53813	4.76774e-14	2.45483e-12
H845_RS07535			hypothetical protein	NA	NA	NA	683.039	647.546	608.469	441.722	727.905	755.47	646.351	641.699	42.5635	-0.00316332	0.294309	-0.0107483	0.991424	0.998187
H845_RS07540			cytochrome ubiquinol oxidase subunit I	Respiration;Respiration	Electron accepting reactions;Electron accepting reactions	Terminal cytochrome d ubiquinol oxidases;Terminal cytochrome oxidases	4116.9	4206.45	3850.35	5478.95	4424.83	5051.84	4057.9	4985.21	1286.85	0.2959	0.111483	2.65422	0.00794926	0.0457134
H845_RS07545			ubiquinol oxidase subunit II	Respiration;Respiration	Electron accepting reactions;Electron accepting reactions	Terminal cytochrome d ubiquinol oxidases;Terminal cytochrome oxidases	1922.69	1874.83	1865.08	1770.29	1759.3	2155.81	1887.53	1895.13	382.876	0.00501089	0.132099	0.0379327	0.969741	0.985318
H845_RS07550			hypothetical protein	NA	NA	NA	908.486	630.506	1048.42	745.909	1047.66	1096.17	862.469	963.247	55.4389	0.163117	0.270192	0.603708	0.546038	0.792951
H845_RS07555			heat-shock protein Hsp20	NA	NA	NA	7339.54	7908.91	7715.51	7713.94	7982.01	10026	7654.65	8573.98	773.007	0.163798	0.124669	1.31386	0.188894	0.457562
H845_RS07560			glutathione S-transferase	Stress Response	Oxidative stress	Glutathione: Non-redox reactions	528.574	491.424	579.387	348.091	485.5	441.514	533.128	425.035	58.1904	-0.319478	0.249779	-1.27904	0.200882	0.473646
H845_RS07565			acyl-CoA dehydrogenase	NA	NA	NA	13.4786	0	10.0059	9.01721	0	8.28219	7.82819	5.76647	1.51768	-0.503231	1.50403	-0.334589	0.737935	NA
H845_RS07570			LmbE family protein	NA	NA	NA	0	0	0	0	0	0	0	0	NA
H845_RS07575			methyltransferase	NA	NA	NA	8.10014	9.09383	9.01977	0	0	0	8.73791	0	0.541069	-2.71194	2.34314	-1.1574	0.24711	NA
H845_RS07580			glycosyl transferase	NA	NA	NA	4.49288	10.0881	15.0089	4.50861	13.9006	4.1411	9.86329	7.51678	1.94028	-0.340967	1.26329	-0.269905	0.787234	NA
H845_RS07585			RND transporter	Virulence, Disease and Defense;Virulence, Disease and Defense	Resistance to antibiotics and toxic compounds;Resistance to antibiotics and toxic compounds	Cobalt-zinc-cadmium resistance;Cobalt-zinc-cadmium resistance	153.598	183.107	107.559	6.35612	11.0232	7.29752	148.088	8.22561	49.5131	-4.13965	0.42433	-9.75574	1.74318e-22	2.57293e-20
H845_RS07590			multidrug transporter	NA	NA	NA	110.62	52.5421	85.2778	8.53903	13.1635	0	82.8133	7.23417	10.6157	-3.4731	0.768981	-4.51649	6.2872e-06	0.000105453
H845_RS07595			secretion protein	NA	NA	NA	58.2836	36.352	28.8448	3.24932	7.51356	0	41.1601	3.58763	6.93161	-3.45078	0.936212	-3.68589	0.000227903	NA
H845_RS07600			DDE transposase	NA	NA	NA	54.7417	68.2858	60.9567	42.726	32.9325	16.8185	61.3281	30.8257	7.59931	-0.995213	0.655786	-1.51759	0.129118	NA
H845_RS07605			resolvase	NA	NA	NA	212.821	248.884	197.485	88.9857	48.0121	49.0393	219.73	62.0124	15.9363	-1.84671	0.488422	-3.78096	0.000156223	0.00175573
H845_RS07610			hypothetical protein	NA	NA	NA	62.4011	52.5421	86.857	54.7921	42.2329	64.7046	67.2667	53.9099	7.79209	-0.326539	0.632112	-0.516584	0.605447	NA
H845_RS07615			XRE family transcriptional regulator	Virulence, Disease and Defense	Resistance to antibiotics and toxic compounds	Cobalt-zinc-cadmium resistance	23.1857	17.3534	17.212	23.2669	35.8675	64.111	19.2504	41.0818	3.9155	1.08996	0.928911	1.17337	0.240648	NA
H845_RS07620			glutamine amidotransferase	Nitrogen Metabolism;Amino Acids and Derivatives	Nitrogen Metabolism - no subcategory;Glutamine, glutamate, aspartate, asparagine; ammonia assimilation	Ammonia assimilation;Glutamine, Glutamate, Aspartate and Asparagine Biosynthesis	84.2415	94.5759	100.059	39.4503	39.0956	20.7055	92.9589	33.0838	11.2569	-1.48434	0.555717	-2.67104	0.00756158	0.0438255
H845_RS07625			protein glxC	Nitrogen Metabolism;Amino Acids and Derivatives	Nitrogen Metabolism - no subcategory;Glutamine, glutamate, aspartate, asparagine; ammonia assimilation	Ammonia assimilation;Glutamine, Glutamate, Aspartate and Asparagine Biosynthesis	59.64	33.4782	16.6028	7.48109	17.2989	27.4852	36.5736	17.4217	3.63284	-1.07057	0.963107	-1.11158	0.266321	NA
H845_RS07630			FMN-binding glutamate synthase family protein	Nitrogen Metabolism;Amino Acids and Derivatives	Nitrogen Metabolism - no subcategory;Glutamine, glutamate, aspartate, asparagine; ammonia assimilation	Ammonia assimilation;Glutamine, Glutamate, Aspartate and Asparagine Biosynthesis	64.2199	72.0982	54.6849	18.9543	29.2194	55.7098	63.6677	34.6279	13.0512	-0.876053	0.517248	-1.69368	0.090326	0.284469
H845_RS07635			type III glutamate--ammonia ligase	Cell Wall and Capsule;Nitrogen Metabolism;Amino Acids and Derivatives;Amino Acids and Derivatives	Cell Wall and Capsule - no subcategory;Nitrogen Metabolism - no subcategory;Glutamine, glutamate, aspartate, asparagine; ammonia assimilation;Glutamine, glutamate, aspartate, asparagine; ammonia assimilation	Peptidoglycan Biosynthesis;Ammonia assimilation;Glutamine, Glutamate, Aspartate and Asparagine Biosynthesis;Glutamine synthetases	91.2774	59.7771	93.1703	45.7985	35.3007	35.0544	81.4083	38.7179	15.8425	-1.08251	0.462223	-2.34196	0.0191825	0.0950116
H845_RS07640			oxidoreductase	NA	NA	NA	20.6728	23.2088	23.0198	12.9657	19.9875	4.76353	22.3004	12.5722	6.76884	-0.802592	0.699932	-1.14667	0.251518	NA
H845_RS07645			amino acid permease	NA	NA	NA	27.9061	19.5809	7.76858	31.5042	21.5849	16.0757	18.4185	23.0549	5.96346	0.303812	0.74107	0.409963	0.681833	NA
H845_RS07650			hypothetical protein	NA	NA	NA	23.4004	0	0	0	0	43.1364	7.80013	14.3788	0.475395	0.658628	2.65994	0.24761	0.804436	NA
H845_RS07655			cobalt transporter	Virulence, Disease and Defense	Resistance to antibiotics and toxic compounds	Cobalt-zinc-cadmium resistance	0	0	17.9532	8.08961	6.23534	11.1453	5.98441	8.49008	1.8012	0.520167	1.41072	0.368725	0.712332	NA
H845_RS07660			heat-shock protein HtpX	Virulence, Disease and Defense	Resistance to antibiotics and toxic compounds	Multidrug Resistance Efflux Pumps	4.38758	9.85165	0	13.2088	10.1811	4.04404	4.74641	9.14466	1.58799	0.9474	1.45127	0.652809	0.513879	NA
H845_RS07665			CusA/CzcA family heavy metal efflux RND transporter	Virulence, Disease and Defense;Virulence, Disease and Defense	Resistance to antibiotics and toxic compounds;Resistance to antibiotics and toxic compounds	Cobalt-zinc-cadmium resistance;Cobalt-zinc-cadmium resistance	14.7936	3.69077	7.32141	28.0413	19.071	25.7556	8.60193	24.2893	10.0366	1.46719	0.615815	2.38251	0.0171949	0.0881239
H845_RS07670			DNA-binding response regulator	NA	NA	NA	15.0431	0	16.751	52.8352	34.9068	41.5958	10.598	43.1126	3.5817	1.99924	1.06191	1.88268	0.0597431	NA
H845_RS07675			two-component sensor histidine kinase	NA	NA	NA	14.9763	8.40674	8.33827	7.51434	5.79194	20.7055	10.5738	11.3373	2.93533	0.0793823	1.03744	0.0765171	0.939008	NA
H845_RS07680			hypothetical protein	NA	NA	NA	145.603	116.76	23.1619	41.7464	0	0	95.1749	13.9155	2.63059	-2.90369	1.412	-2.05644	0.0397399	NA
H845_RS07685			hypothetical protein	NA	NA	NA	108.002	48.5004	48.1054	10.838	33.415	9.95456	68.2026	18.0692	4.00659	-1.87421	0.971499	-1.9292	0.0537064	NA
H845_RS07690			dihydropyrimidinase	Nucleosides and Nucleotides;Nucleosides and Nucleotides	Pyrimidines;Nucleosides and Nucleotides - no subcategory	Pyrimidine utilization;Hydantoin metabolism	43.7618	45.0361	48.7302	51.2342	62.0565	47.0579	45.8427	53.4495	13.6565	0.228607	0.478343	0.477914	0.632712	0.84083
H845_RS07695			TetR family transcriptional regulator	NA	NA	NA	20.973	15.6972	0	14.0309	37.8519	19.3308	12.2234	23.7379	2.58008	0.96014	1.15328	0.832532	0.405109	NA
H845_RS07700			dihydropyrimidine dehydrogenase	Nucleosides and Nucleotides	Pyrimidines	Pyrimidine utilization	22.1688	33.1845	28.8	14.8309	25.7208	23.8386	28.0511	21.4634	6.72169	-0.367882	0.677833	-0.542733	0.587314	NA
H845_RS07705			inference=COORDINATES: similar to AA sequence:RefSeq:WP_010514459.1	Nucleosides and Nucleotides	Pyrimidines	Pyrimidine utilization	111.001	80.1113	79.4588	31.8255	30.6632	54.8086	90.1902	39.0991	16.3581	-1.21566	0.463833	-2.6209	0.0087697	0.0491547
H845_RS07710			hypothetical protein	Nucleosides and Nucleotides	Purines	Purine Utilization	43.4795	12.2033	12.1039	0	42.0382	20.0376	22.5956	20.6919	1.99745	-0.0990376	1.29487	-0.0764844	0.939034	NA
H845_RS07715			XRE family transcriptional regulator	NA	NA	NA	74.3307	35.764	55.1797	35.5195	38.329	39.149	55.0915	37.6658	13.1443	-0.554596	0.499037	-1.11133	0.266425	0.559445
H845_RS07730			2-methylcitrate dehydratase	Carbohydrates	Organic acids	Methylcitrate cycle	0	0	18.0049	3.24516	10.0053	5.96127	6.00164	6.4039	1.92413	0.135152	1.39191	0.0970982	0.922648	NA
H845_RS07735			2-methylcitrate synthase	Carbohydrates	Organic acids	Methylcitrate cycle	17.3247	4.86251	14.4687	8.69269	13.4004	11.9762	12.2187	11.3564	2.73013	-0.105907	1.05485	-0.1004	0.920027	NA
H845_RS07740			methylisocitrate lyase	Carbohydrates	Organic acids	Methylcitrate cycle	5.41746	12.1641	24.13	10.8728	20.9515	9.98657	13.9039	13.937	2.57765	0.0387759	1.10061	0.0352313	0.971895	NA
H845_RS07745			acetyl-CoA synthetase	Carbohydrates	Central carbohydrate metabolism	Pyruvate metabolism II: acetyl-CoA, acetogenesis from pyruvate	10.3048	14.4611	5.73734	2.58521	23.9117	14.2469	10.1677	13.5813	4.62386	0.44999	0.874437	0.514606	0.606829	NA
H845_RS07750			L-sorbosone dehydrogenase	NA	NA	NA	64.0763	38.0842	46.1683	26.4767	32.0694	31.2667	49.4429	29.9376	10.5634	-0.725158	0.549707	-1.31917	0.187112	0.455007
H845_RS07755	putA		bifunctional proline dehydrogenase/L-glutamate gamma-semialdehyde dehydrogenase	NA	NA	NA	20.8518	26.5312	15.4795	20.9248	12.9028	5.12512	20.9542	12.9843	12.2455	-0.700993	0.546031	-1.2838	0.199213	0.473646
H845_RS07760			GntR family transcriptional regulator	Amino Acids and Derivatives	Proline and 4-hydroxyproline	Proline, 4-hydroxyproline uptake and utilization	94.8172	114.637	89.3386	102.468	95.9054	80.6707	99.5978	93.0148	13.2458	-0.0979342	0.48422	-0.202252	0.83972	0.936594
H845_RS07765			hypothetical protein	NA	NA	NA	76.5831	28.6594	0	51.2342	39.4905	94.1158	35.0808	61.6135	1.89988	0.772414	1.32338	0.583669	0.559443	NA
H845_RS07770			hypothetical protein	NA	NA	NA	22.1688	0	24.6857	0	68.5887	0	15.6182	22.8629	0.870647	0.601949	2.03233	0.296187	0.767087	NA
H845_RS07775			heme receptor	Membrane Transport	Membrane Transport - no subcategory	Ton and Tol transport systems	6.17908	11.5618	11.4677	28.9367	20.7108	18.9842	9.7362	22.8772	7.94202	1.23777	0.66209	1.86948	0.0615558	0.213278
H845_RS07780			ethyl tert-butyl ether degradation protein EthD	NA	NA	NA	227.68	340.814	219.725	365.563	305.251	363.745	262.739	344.853	20.0778	0.391779	0.405436	0.966314	0.333887	0.626463
H845_RS07785			aspartate aminotransferase family protein	NA	NA	NA	26.2668	29.4891	54.3195	52.7176	29.0242	38.0446	36.6918	39.9288	10.2417	0.114294	0.569092	0.200835	0.840828	0.937358
H845_RS07790			hypothetical protein	NA	NA	NA	19.9388	39.1734	11.1012	25.0108	46.2669	9.18883	23.4045	26.8222	5.05397	0.223052	0.831924	0.268115	0.788611	NA
H845_RS07795			GntR family transcriptional regulator	NA	NA	NA	89.8576	210.169	116.736	187.859	156.382	110.429	138.921	151.557	19.457	0.131363	0.43359	0.302966	0.761915	0.900646
H845_RS07800			inference=COORDINATES: similar to AA sequence:RefSeq:WP_007396386.1	NA	NA	NA	26.5327	14.8938	7.38626	33.282	20.5226	12.2276	16.2709	22.0108	2.89472	0.409215	1.04642	0.391062	0.695752	NA
H845_RS07805			aspartate aminotransferase family protein	NA	NA	NA	29.259	32.8483	20.363	29.3614	45.2626	6.74202	27.4901	27.122	7.48957	-0.00197561	0.691769	-0.00285589	0.997721	NA
H845_RS07810			membrane protein	NA	NA	NA	18.1164	6.77963	0	30.2998	23.3546	11.132	8.29869	21.5954	2.48297	1.34069	1.20736	1.11043	0.266814	NA
H845_RS07815			hypothetical protein	NA	NA	NA	0	0	0	27.2698	0	0	0	9.08993	NA
H845_RS07820			hypothetical protein	NA	NA	NA	55.582	35.1003	30.9462	59.2626	56.4266	25.615	40.5428	47.1014	12.6545	0.209773	0.522793	0.401254	0.688233	0.868728
H845_RS07825			hypothetical protein	NA	NA	NA	0	0	0	22.2464	51.4415	0	0	24.5626	0.555738	2.50333	2.43603	1.02763	0.304125	NA
H845_RS07830			aspartate aminotransferase family protein	NA	NA	NA	146.843	143.165	120.484	93.0676	101.625	99.7283	136.831	98.1401	30.4987	-0.478681	0.32697	-1.46399	0.143197	0.388856
H845_RS07835			LysR family transcriptional regulator	NA	NA	NA	35.3461	13.2274	39.359	23.6465	31.8961	10.8595	29.3108	22.1341	4.38016	-0.395648	0.856728	-0.461813	0.644216	NA
H845_RS07840			LysR family transcriptional regulator	NA	NA	NA	77.8469	68.6689	24.7671	16.7399	64.5141	61.5014	57.0943	47.5852	9.44247	-0.248889	0.626035	-0.397565	0.690951	0.86993
H845_RS07845			2-aminoethylphosphonate--pyruvate transaminase	Phosphorus Metabolism	Phosphorus Metabolism - no subcategory	Phosphonate metabolism	25.2094	23.585	32.7501	50.5953	42.2479	7.74519	27.1815	33.5295	7.24758	0.304277	0.704252	0.432057	0.6657	NA
H845_RS07850			phosphonoacetaldehyde hydrolase	Phosphorus Metabolism	Phosphorus Metabolism - no subcategory	Phosphonate metabolism	12.4342	20.9393	6.92292	24.9554	28.8528	28.6515	13.4321	27.4866	3.3012	1.03939	0.994725	1.0449	0.296068	NA
H845_RS07855			multidrug DMT transporter permease	NA	NA	NA	21.4628	48.1915	35.8493	43.0759	74.7049	9.89116	35.1679	42.5573	7.26562	0.303693	0.721281	0.421047	0.673721	NA
H845_RS07860			aspartate aminotransferase	Amino Acids and Derivatives;Amino Acids and Derivatives	Glutamine, glutamate, aspartate, asparagine; ammonia assimilation;Lysine, threonine, methionine, and cysteine	Glutamine, Glutamate, Aspartate and Asparagine Biosynthesis;Threonine and Homoserine Biosynthesis	6.86285	3.85238	3.821	6.88687	15.9249	3.16275	4.84541	8.65817	1.97384	0.852664	1.28478	0.663667	0.506904	NA
H845_RS07870	gatB		aspartyl/glutamyl-tRNA amidotransferase subunit B	NA	NA	NA	216.272	238.887	256.363	357.048	323.773	289.362	237.174	323.394	80.6041	0.447968	0.217248	2.06202	0.0392063	0.157823
H845_RS07875	gatA		aspartyl/glutamyl-tRNA amidotransferase subunit A	NA	NA	NA	105.515	114.637	90.963	143.456	139.533	125.488	103.705	136.159	35.3469	0.392511	0.307498	1.27647	0.20179	0.474776
H845_RS07880			aspartyl/glutamyl-tRNA(Asn/Gln) amidotransferase subunit C	Protein Metabolism;Protein Metabolism	Protein biosynthesis;Protein biosynthesis	tRNA aminoacylation, Asp and Asn;tRNA aminoacylation, Glu and Gln	193.053	256.143	254.057	457.905	393.671	274.995	234.418	375.524	17.4317	0.682847	0.44099	1.54844	0.121517	0.348044
H845_RS07885			Holliday junction resolvase RuvX	NA	NA	NA	63.5785	23.7927	117.994	95.7016	32.7845	87.9007	68.4552	72.1289	6.65449	0.0544603	0.732032	0.074396	0.940695	NA
H845_RS07890			porin	Stress Response	Osmotic stress	Osmoregulation	277.182	274.575	314.703	343.599	332.102	335.629	288.82	337.11	57.7655	0.223151	0.244587	0.912359	0.36158	0.650843
H845_RS07895			dihydroxyacetone kinase	Carbohydrates	Central carbohydrate metabolism	Dihydroxyacetone kinases	64.92	45.1188	79.1753	55.8405	66.9527	105.427	63.0714	76.0734	22.5759	0.269693	0.400406	0.673548	0.500598	0.762988
H845_RS07900			PhnA protein	NA	NA	NA	556.85	737.371	556.474	573.128	607.417	500.09	616.898	560.212	41.3505	-0.134357	0.288552	-0.465624	0.641485	0.848415
H845_RS07910			DUF188 domain-containing protein	NA	NA	NA	90.2587	135.108	122.841	130.83	139.627	101.679	116.069	124.045	12.0091	0.104896	0.511786	0.204961	0.837602	0.936119
H845_RS07920			hypothetical protein	NA	NA	NA	99.9475	96.1788	127.194	0	165.659	39.4808	107.773	68.38	6.18806	-0.598855	0.815785	-0.734084	0.462898	NA
H845_RS07925			transcriptional repressor	Stress Response	Oxidative stress	Oxidative stress	393.127	630.506	337.7	473.404	417.019	486.579	453.778	459.001	40.7603	0.0167412	0.304757	0.054933	0.956192	0.977946
H845_RS07930			hypothetical protein	NA	NA	NA	47.7589	17.8726	53.1811	23.9631	6.15678	22.0098	39.6042	17.3765	3.59056	-1.23094	0.976802	-1.26017	0.207608	NA
H845_RS07940			bacterioferritin	NA	NA	NA	1736.51	2216.44	1968.19	1856.69	1670.96	1591.02	1973.71	1706.22	178.57	-0.209706	0.164146	-1.27756	0.201405	0.474373
H845_RS07945			S-methyl-5-thioribose kinase	Amino Acids and Derivatives	Lysine, threonine, methionine, and cysteine	Methionine Salvage	16.3974	9.20446	18.259	20.5685	38.0492	30.227	14.6203	29.6149	5.41241	1.02653	0.784139	1.30911	0.190497	NA
H845_RS07950			restriction endonuclease EcoprrI subunit M	DNA Metabolism;DNA Metabolism	DNA Metabolism - no subcategory;DNA Metabolism - no subcategory	Type I Restriction-Modification;Restriction-Modification System	27.3709	6.82858	0	6.10371	14.1139	14.0154	11.3998	11.411	3.76212	-0.0132236	0.995158	-0.013288	0.989398	NA
H845_RS07955			transporter	NA	NA	NA	48.138	21.6173	32.1619	24.1532	52.1274	22.1845	33.9724	32.8217	6.95965	-0.0362789	0.68771	-0.0527531	0.957929	NA
H845_RS07960			GNAT family N-acetyltransferase	NA	NA	NA	10.2111	34.3912	11.3704	20.4937	15.7962	9.41158	18.6576	15.2338	1.66477	-0.285399	1.35044	-0.211338	0.832623	NA
H845_RS07965			restriction endonuclease MjaXIP subunit S	DNA Metabolism;DNA Metabolism	DNA Metabolism - no subcategory;DNA Metabolism - no subcategory	Type I Restriction-Modification;Restriction-Modification System	12.7962	0	0	12.841	13.1968	0	4.26539	8.67926	1.52219	0.980385	1.60415	0.611157	0.541096	NA
H845_RS07970			MATE family efflux transporter	Virulence, Disease and Defense	Resistance to antibiotics and toxic compounds	Multidrug Resistance Efflux Pumps	11.1332	12.499	37.1916	29.7926	34.4454	23.9436	20.2746	29.3939	6.71302	0.551367	0.70918	0.777471	0.436881	NA
H845_RS07975			hypothetical protein	NA	NA	NA	338.96	346.965	377.442	410.176	377.847	477.819	354.456	421.947	39.0621	0.249682	0.293755	0.849968	0.395343	0.679573
H845_RS07980			hypothetical protein	NA	NA	NA	46.3714	52.0601	34.4241	77.5563	59.7792	42.7407	44.2852	60.0254	3.38482	0.432867	0.951054	0.455145	0.649005	NA
H845_RS07985			D-3-phosphoglycerate dehydrogenase	Cofactors, Vitamins, Prosthetic Groups, Pigments;Amino Acids and Derivatives;Amino Acids and Derivatives	Pyridoxine;Alanine, serine, and glycine;Alanine, serine, and glycine	Pyridoxin (Vitamin B6) Biosynthesis;Serine Biosynthesis;Glycine and Serine Utilization	531.001	546.837	631.298	785.267	506.451	551.983	569.712	614.567	148.781	0.104319	0.192444	0.542076	0.587766	0.820155
H845_RS07990			histidinol phosphate phosphatase	NA	NA	NA	49.9209	28.0225	55.5885	31.3098	53.0927	23.0061	44.5106	35.8029	6.45555	-0.297937	0.703604	-0.423444	0.671971	NA
H845_RS07995			cytochrome c	Respiration	Respiration - no subcategory	Soluble cytochromes and functionally related electron carriers	50.1437	33.7771	67.004	100.639	100.842	83.1917	50.3083	94.8907	7.26196	0.915802	0.670957	1.36492	0.172278	NA
H845_RS08000			3-deoxy-manno-octulosonate cytidylyltransferase	NA	NA	NA	20.5467	0	15.2529	13.7458	31.785	44.1885	11.9332	29.9064	3.06411	1.31057	1.09041	1.20191	0.2294	NA
H845_RS08005			prephenate dehydratase	Amino Acids and Derivatives	Aromatic amino acids and derivatives	Phenylalanine and Tyrosine Branches from Chorismate	53.7711	40.245	19.9586	65.9504	50.8335	38.5474	37.9916	51.7771	7.53625	0.431496	0.657674	0.656095	0.511763	NA
H845_RS08010			4-hydroxy-tetrahydrodipicolinate synthase	Amino Acids and Derivatives;Amino Acids and Derivatives	Lysine, threonine, methionine, and cysteine;Lysine, threonine, methionine, and cysteine	Lysine Biosynthesis DAP Pathway, GJO scratch;Lysine Biosynthesis DAP Pathway	172.508	142.025	166.481	173.112	217.939	185.501	160.338	192.184	30.7493	0.265031	0.327876	0.808325	0.418904	0.700493
H845_RS08015			SsrA-binding protein	Protein Metabolism;Stress Response	Protein biosynthesis;Heat shock	Translation termination factors bacterial;Heat shock dnaK gene cluster extended	102.111	80.2462	113.704	204.937	142.166	141.174	98.6869	162.759	12.8424	0.712826	0.506546	1.40723	0.159359	0.418531
H845_RS08020			hypothetical protein	Stress Response	Cold shock	Cold shock, CspA family of proteins	4156.41	3174.75	3719.16	3515.52	3335.47	4056.72	3683.44	3635.9	494.629	-0.0206207	0.135674	-0.151987	0.879197	0.94907
H845_RS08025			transcriptional regulator	NA	NA	NA	70.2012	78.8132	78.1713	39.1372	42.2329	21.5682	75.7286	34.3128	7.07605	-1.13317	0.677761	-1.67194	0.0945367	NA
H845_RS08030			ATP-dependent DNA helicase RecG	NA	NA	NA	11.7656	2.64178	5.24053	0	7.28037	4.33774	6.54929	3.8727	2.22149	-0.723201	1.22962	-0.588148	0.556433	NA
H845_RS08035			succinate dehydrogenase	NA	NA	NA	291.605	236.44	162.356	308.883	300.735	283.705	230.133	297.774	16.3445	0.364883	0.445503	0.819037	0.412765	0.692845
H845_RS08040			transcription-repair coupling factor	RNA Metabolism	Transcription	Transcription factors bacterial	81.2665	65.1685	48.4783	101.939	121.227	119.043	64.9711	114.07	61.8821	0.808917	0.254587	3.17737	0.00148617	0.0120087
H845_RS08045			hypothetical protein	NA	NA	NA	43.3397	48.6564	54.2926	59.8006	50.2837	74.8993	48.7629	61.6612	10.2236	0.335879	0.554265	0.60599	0.544522	0.792096
H845_RS08050			bile acid:sodium symporter	NA	NA	NA	31.6896	53.3657	41.1686	42.4007	24.5113	24.3403	42.0746	30.4174	6.88434	-0.477211	0.676827	-0.705071	0.480766	NA
H845_RS08055			cytochrome d ubiquinol oxidase subunit I	NA	NA	NA	63.4454	59.3572	47.099	67.2046	70.8846	77.9705	56.6339	72.0199	18.3076	0.344355	0.417386	0.825029	0.409355	0.690128
H845_RS08060			cobalt chelatase	NA	NA	NA	154.62	128.695	160.301	104.333	131.968	147.428	147.872	127.91	51.8876	-0.206464	0.263298	-0.784145	0.432955	0.716414
H845_RS08065			cobaltochelatase subunit CobS	NA	NA	NA	536.978	542.014	630.856	489.421	434.395	481.312	569.949	468.376	105.716	-0.284975	0.192533	-1.48014	0.138837	0.381371
H845_RS08070			molecular chaperone DnaJ	NA	NA	NA	160.46	144.116	187.611	64.4087	93.0847	140.502	164.062	99.3316	16.4667	-0.719487	0.453428	-1.58677	0.112564	0.331847
H845_RS08075			BolA family transcriptional regulator	NA	NA	NA	144.414	126.101	142.942	225.43	86.879	162.686	137.819	158.332	9.25728	0.177535	0.595968	0.297893	0.765785	0.90274
H845_RS08080			cell envelope biogenesis protein LolA	NA	NA	NA	178.203	136.407	252.553	178.827	175.429	238.909	189.055	197.722	23.95	0.0634675	0.379929	0.167051	0.86733	0.944549
H845_RS08085			lipoate--protein ligase B	Cofactors, Vitamins, Prosthetic Groups, Pigments	Lipoic acid	Lipoic acid metabolism	72.9363	81.8839	40.6085	43.915	50.7735	47.0579	65.1429	47.2488	7.72907	-0.461331	0.636433	-0.72487	0.468532	NA
H845_RS08095			hypothetical protein	NA	NA	NA	312.649	604.505	348.144	488.045	282.133	304.179	421.766	358.119	22.5208	-0.24254	0.405379	-0.598305	0.549636	0.794837
H845_RS08110			hypothetical protein	NA	NA	NA	227.68	306.733	329.587	228.477	211.327	188.868	288	209.557	10.9611	-0.455353	0.533293	-0.853852	0.393187	0.677445
H845_RS08115			inference=COORDINATES: similar to AA sequence:RefSeq:WP_010507883.1	Cofactors, Vitamins, Prosthetic Groups, Pigments	Folate and pterines	Molybdenum cofactor biosynthesis	48.9776	49.4874	65.4457	29.4894	41.6716	27.0857	54.6369	32.7489	8.94913	-0.72332	0.594041	-1.21763	0.223366	0.504625
H845_RS08120			SAM-dependent methyltransferase	Cofactors, Vitamins, Prosthetic Groups, Pigments	Biotin	Biotin biosynthesis Experimental	23.4004	13.1355	32.5714	11.7412	4.52495	32.3523	23.0358	16.2061	3.36453	-0.530065	0.997181	-0.531564	0.595028	NA
H845_RS08125			amidophosphoribosyltransferase	Cofactors, Vitamins, Prosthetic Groups, Pigments	Biotin	Biotin biosynthesis Experimental	0	14.8354	29.4292	6.6303	10.2211	0	14.7549	5.61712	1.54652	-1.34443	1.54733	-0.868871	0.384918	NA
H845_RS08130			glutaredoxin 3	Phages, Prophages, Transposable elements, Plasmids;Stress Response;Stress Response	Phages, Prophages;Oxidative stress;Oxidative stress	Phage DNA synthesis;Glutathione: Redox cycle;Glutaredoxins	329.219	369.607	539.112	408.107	434.395	446.239	412.646	429.58	21.8137	0.0636648	0.388225	0.163989	0.86974	0.945209
H845_RS08135			hypothetical protein	NA	NA	NA	198.215	234.894	343.341	198.909	315.149	314.642	258.817	276.234	24.3707	0.107214	0.380481	0.281786	0.778108	0.908847
H845_RS08140			hypothetical protein	NA	NA	NA	279.2	302.643	150.089	328.484	357.445	372.699	243.977	352.876	31.0947	0.530737	0.340806	1.5573	0.119399	0.344654
H845_RS08145			3-carboxymuconate cyclase	NA	NA	NA	262.998	239.9	247.098	247.424	257.459	340.883	249.998	281.922	64.9249	0.171552	0.240228	0.71412	0.475153	0.745405
H845_RS08150			bifunctional 3-demethylubiquinone 3-O-methyltransferase/2-octaprenyl-6-hydroxy phenol methylase	NA	NA	NA	67.3932	37.8303	60.0356	40.5775	114.68	37.2699	55.0864	64.1759	8.87614	0.242134	0.634196	0.381796	0.702612	0.876349
H845_RS08155			aspartate kinase	Amino Acids and Derivatives;Amino Acids and Derivatives;Amino Acids and Derivatives	Lysine, threonine, methionine, and cysteine;Lysine, threonine, methionine, and cysteine;Lysine, threonine, methionine, and cysteine	Lysine Biosynthesis DAP Pathway, GJO scratch;Threonine and Homoserine Biosynthesis;Lysine Biosynthesis DAP Pathway	201.535	298.661	341.111	295.271	308.649	278.632	280.435	294.184	71.5053	0.0755816	0.239621	0.315422	0.752442	0.896612
H845_RS08160			2-nitropropane dioxygenase	Fatty Acids, Lipids, and Isoprenoids	Fatty acids	Fatty Acid Biosynthesis FASII	88.1866	72.9511	108.535	121.099	125.651	128.34	89.891	125.03	23.2256	0.476775	0.375829	1.26859	0.204586	0.4785
H845_RS08165			helix-turn-helix domain-containing protein	NA	NA	NA	30.7932	49.3869	83.2739	39.7299	68.0515	105.42	54.4847	71.067	14.3154	0.397313	0.516591	0.769106	0.441831	0.726216
H845_RS08170			4-hydroxy-3-methylbut-2-en-1-yl diphosphate synthase	Fatty Acids, Lipids, and Isoprenoids;Fatty Acids, Lipids, and Isoprenoids	Isoprenoids;Isoprenoids	Isoprenoid Biosynthesis;Nonmevalonate Branch of Isoprenoid Biosynthesis	496.306	625.618	654.457	576.682	579.194	629.993	592.127	595.289	136.803	0.0102607	0.179345	0.0572121	0.954376	0.977783
H845_RS08175			histidine--tRNA ligase	Protein Metabolism	Protein biosynthesis	tRNA aminoacylation, His	128.674	85.7729	138.805	197.722	180.393	166.78	117.751	181.632	37.3441	0.62109	0.308873	2.01083	0.0443439	0.170433
H845_RS08180			peptide chain release factor 1	Protein Metabolism	Protein biosynthesis	Translation termination factors bacterial	47.594	53.4327	47.6977	85.9692	77.3076	92.1219	49.5748	85.1329	14.1964	0.778472	0.477905	1.62893	0.103329	0.311999
H845_RS08185			hypothetical protein	NA	NA	NA	108.699	61.0167	121.039	119.987	92.4841	120.225	96.9183	110.899	9.58946	0.183891	0.574857	0.31989	0.749052	0.895163
H845_RS08190			protein-(glutamine-N5) methyltransferase%2C release factor-specific	Protein Metabolism	Protein biosynthesis	Translation termination factors bacterial	5.8501	13.1355	6.51428	11.7412	9.0499	10.7841	8.49997	10.5251	1.63117	0.310886	1.35201	0.229943	0.818136	NA
H845_RS08195			hypothetical protein	NA	NA	NA	253.63	396.608	413.551	381.777	266.242	300.564	354.597	316.194	37.1434	-0.167559	0.31445	-0.532865	0.594127	0.820344
[truncated: 2,063 more rows]

## Sheet: Table S3
Table S3. Results of functional enrichment analysis on RAST annotation.
[truncated: 151 more rows]
